# Supplementary material for: SGK1, a Serine/Threonine Kinase, Inhibits Prototype Foamy Virus Replication
Source: Microbiol Spectr. 2022 Apr 19;10(3):e01995-21. doi: 10.1128/spectrum.01995-21 (PMC9241813; doi:10.1128/spectrum.01995-21)
Supplement: SUPPLEMENTAL FILE 1 — Table S1. Download spectrum.01995-21-s001.xls, XLS file, 0.03 MB [file spectrum.01995-21-s001.xls]

geneID	geneLength	PFV_mock-Expression	PFV_6hpi-Expression	PFV_mock-FPKM	PFV_6hpi-FPKM	log2 Ratio(PFV_6hpi/PFV_mock)	Up-Down-Regulation(PFV_6hpi/PFV_mock)	P-value	FDR
ARMCX5-GPRASP2	3940.00	0	196.59	0.01	0.87	6.44294349584873	Up	1.565494e-59	1.76163268244804e-57
MAGEA6	1656.00	0	77.33	0.01	0.86	6.4262647547021	Up	7.91598e-24	2.5492804064772e-22
SMN2	1478.11	0	55.41	0.01	0.70	6.12928301694497	Up	3.15658e-17	7.12387033348773e-16
TMEM185A	2293.00	0	71.36	0.01	0.56	5.8073549220576	Up	4.99688e-22	1.47470004845548e-20
JMJD7-PLA2G4B	3367.00	0	102.97	0.01	0.54	5.75488750216347	Up	2.4986e-31	1.1262191026827e-29
VCY1B	545.00	1.64	86.00	0.07	3.60	5.68449817427207	Up	7.00802e-25	2.38453753142458e-23
GAGE2D	10064.00	0	291.53	0.01	0.50	5.64385618977472	Up	4.91558e-88	9.97965147916666e-86
ZNF532	6696.00	0	187.17	0.01	0.48	5.58496250072116	Up	7.85132e-57	8.33454394335512e-55
NBEA	11120.00	0	287.77	0.01	0.44	5.4594316186373	Up	7.793e-87	1.53110453629032e-84
IQCD	1369.00	0	24.15	0.01	0.33	5.04439411935845	Up	6.31278e-08	6.32511218383714e-07
FLRT2	7179.00	0	135.00	0.01	0.32	5	Up	3.1378e-41	2.0467109103079e-39
MCOLN1	2098.00	0	34.91	0.01	0.30	4.90689059560852	Up	6.30808e-11	8.62889382369455e-10
HSPA1B	2520.00	0	42.31	0.01	0.30	4.90689059560852	Up	2.5098e-13	4.25800853064067e-12
PLGLB2	3014.00	0	40.96	0.01	0.24	4.58496250072116	Up	9.99316e-13	1.60275418367347e-11
GCOM1	5307.00	0	74.05	0.01	0.24	4.58496250072116	Up	6.28928e-23	1.94198458808619e-21
KIAA1211	7013.00	0	97.96	0.01	0.24	4.58496250072116	Up	7.90418e-30	3.34605708514335e-28
MPP3	2835.00	0	36.75	0.01	0.23	4.52356195605701	Up	1.58428e-11	2.29334649435532e-10
CDRT4	2496.00	0	30.69	0.01	0.22	4.4594316186373	Up	1.00006e-09	1.21546329508606e-08
GATSL2	7709.00	0	99.68	0.01	0.22	4.4594316186373	Up	1.985144e-30	8.59787923555556e-29
TGFBI	2805.00	0	31.34	0.01	0.20	4.32192809488736	Up	5.0118e-10	6.27924800719979e-09
LOC728392	1493.00	0	15.74	0.01	0.20	4.32192809488736	Up	3.166e-05	0.000219124076704545
ADAMTS16	4974.00	0	49.89	0.01	0.17	4.08746284125034	Up	1.992558e-15	3.95146066544567e-14
EXO5	2203.00	0	20.33	0.01	0.17	4.08746284125034	Up	1.000806e-06	8.64768085653485e-06
ZNF518B	6936.00	0	60.62	0.01	0.15	3.90689059560852	Up	9.97826e-19	2.46172515696203e-17
PI16	2190.00	0	18.01	0.01	0.15	3.90689059560852	Up	3.98488e-06	3.16949523343128e-05
MEST	2498.63	0	20.00	0.01	0.14	3.8073549220576	Up	1.000806e-06	8.65074904204364e-06
VASH2	4480.06	0	37.00	0.01	0.14	3.8073549220576	Up	7.93962e-12	1.18016468730934e-10
RGS14	2406.00	0	19.12	0.01	0.14	3.8073549220576	Up	1.99702e-06	1.65597003914227e-05
ADAM28	2595.95	0	19.00	0.01	0.13	3.70043971814109	Up	1.99702e-06	1.65738033554761e-05
MTCL1	6092.00	20.73	256.22	0.06	0.73	3.60486205815886	Up	2.21558e-53	2.11674775490196e-51
TSPAN18	4234.00	0	28.90	0.01	0.12	3.58496250072116	Up	3.9819e-09	4.57266267970775e-08
PHLPP2	8461.00	0	56.98	0.01	0.12	3.58496250072116	Up	1.58192e-17	3.63752015101463e-16
EYS	10589.00	0	74.05	0.01	0.12	3.58496250072116	Up	6.28928e-23	1.94075470550982e-21
AGAP11	3155.00	0	19.62	0.01	0.11	3.4594316186373	Up	1.99702e-06	1.65794512693815e-05
GADL1	3655.00	3.00	23.00	0.01	0.11	3.4594316186373	Up	5.16952e-05	0.00034704445026178
FAM73B	3587.00	0	17.53	0.01	0.09	3.16992500144231	Up	7.95146e-06	6.04234074391765e-05
B3GALT1	2168.00	7.30	61.91	0.06	0.52	3.11547721741994	Up	4.65772e-12	7.05243651336234e-11
ARHGAP21	7167.00	0	32.17	0.01	0.08	3	Up	2.51166e-10	3.2522092346532e-09
CDK15	3544.66	4.00	45.13	0.03	0.22	2.87446911791614	Up	4.9156e-10	6.16982509015971e-09
ADGRL3	6125.00	9.60	77.49	0.03	0.22	2.87446911791614	Up	8.75418e-15	1.65971758949416e-13
SRCAP	10474.00	0	40.95	0.01	0.07	2.8073549220576	Up	9.99316e-13	1.60064668310322e-11
ADAMTSL4	4254.00	5.79	34.00	0.02	0.14	2.8073549220576	Up	1.482234e-06	1.25298146512838e-05
OSBP2	3717.70	10.43	69.51	0.05	0.33	2.72246602447109	Up	3.6309e-12	5.55290654425612e-11
GOLGA8N	5324.00	0	19.43	0.01	0.06	2.58496250072116	Up	1.99702e-06	1.65879303614047e-05
ACOT11	3181.00	22.06	150.62	0.14	0.84	2.58496250072116	Up	9.99546e-25	3.37277554362881e-23
ZNF567	2701.00	24.22	142.39	0.16	0.94	2.55458885167764	Up	1.059048e-21	3.07888507159905e-20
HIP1	8035.56	63.31	376.49	0.14	0.81	2.53249508082702	Up	2.84736e-55	2.88435792099792e-53
CCDC74B	1440.97	5.06	26.12	0.06	0.34	2.50250034052918	Up	0.0001190396	0.000750544061853002
IMP4	3077.00	40.74	233.75	0.24	1.34	2.48112668973662	Up	2.46114e-34	1.28392983404711e-32
PLEKHG4B	11515.00	16.32	72.88	0.02	0.11	2.4594316186373	Up	8.25912e-10	1.01315614803625e-08
LY75-CD302	8919.00	10.36	57.56	0.02	0.11	2.4594316186373	Up	2.63914e-09	3.08892857314437e-08
HUWE1	14599.00	78.75	420.46	0.09	0.49	2.4447848426729	Up	1.429752e-57	1.54125367699115e-55
SLC39A13	2429.00	18.02	94.38	0.13	0.70	2.42884329880387	Up	9.52108e-14	1.67357367604618e-12
ZSCAN5A	1922.00	13.04	63.91	0.12	0.61	2.34577483684173	Up	3.40292e-09	3.94873248392474e-08
GGT1	2641.84	7.98	44.18	0.06	0.30	2.32192809488736	Up	7.61554e-08	7.57434550928761e-07
ZSWIM4	4339.00	0	13.12	0.01	0.05	2.32192809488736	Up	0.0001260598	0.000790713665679712
ANKRD52	8656.00	0	27.33	0.01	0.05	2.32192809488736	Up	7.94554e-09	8.84703922531993e-08
TRANK1	10484.00	0	28.01	0.01	0.05	2.32192809488736	Up	3.9819e-09	4.57050830388693e-08
SGMS2	6106.05	30.62	158.29	0.09	0.45	2.32192809488736	Up	2.74704e-22	8.22171523341523e-21
MBNL3	11483.23	39.23	194.79	0.06	0.29	2.27301849440642	Up	5.54426e-26	1.99221289454277e-24
TACC2	4154.26	31.33	127.11	0.11	0.53	2.2684888359259	Up	4.17282e-15	8.04593013454689e-14
CHRNA7	3346.00	7.38	36.57	0.04	0.19	2.24792751344359	Up	5.6829e-06	4.42260505510302e-05
ARHGAP35	8888.00	241.74	1111.11	0.47	2.15	2.19360399791182	Up	5.56944e-133	1.95230909352518e-130
ANKRD20A4	3517.00	12.50	53.51	0.06	0.27	2.16992500144231	Up	1.868254e-07	1.7817709170092e-06
GPR52	1472.00	8.00	35.00	0.10	0.44	2.13750352374993	Up	2.71696e-05	0.000190042888314671
BZRAP1	7631.96	89.59	370.93	0.20	0.84	2.0703893278914	Up	1.083428e-41	7.18231691156463e-40
LYG1	990.00	9.00	37.00	0.18	0.74	2.03952836418664	Up	2.66518e-05	0.000186689038959172
IKZF5	4544.00	42.58	168.55	0.16	0.65	2.02236781302845	Up	4.0151e-19	1.01418220580612e-17
FAM135A	5664.31	78.18	317.54	0.24	0.97	2.01495034146597	Up	3.07754e-35	1.65328706174201e-33
USP6	7973.00	0	17.50	0.01	0.04	2	Up	7.95146e-06	6.04422602964119e-05
ABCD2	5341.00	9.00	37.00	0.03	0.12	2	Up	2.66518e-05	0.000186742731521427
TAF2	5020.00	883.34	3274.44	3.08	11.33	1.87914560512561	Up	0	0
SAMD11	2554.00	19.86	70.03	0.14	0.49	1.8073549220576	Up	3.5291e-08	3.64775981120068e-07
SCAMP5	3413.51	36.82	126.93	0.19	0.66	1.79646660591487	Up	5.22724e-13	8.57855402492422e-12
DBF4B	2428.54	27.22	74.62	0.16	0.55	1.78135971352466	Up	2.40336e-06	1.97277149595687e-05
DUSP2	1685.00	13.00	44.00	0.14	0.48	1.77760757866355	Up	3.24646e-05	0.000224278694881611
ANKRD18B	3753.00	28.74	101.23	0.14	0.47	1.74723392962003	Up	5.25322e-11	7.23468469474279e-10
KCNH1	8025.00	13.00	49.00	0.03	0.10	1.73696559416621	Up	3.28806e-06	2.65161740317776e-05
PER3	6295.00	24.97	82.38	0.07	0.23	1.71620703399941	Up	9.83862e-09	1.07897087440918e-07
WNT3	3355.00	20.63	67.75	0.11	0.36	1.71049338280502	Up	3.09832e-07	2.86679912647171e-06
HKR1	2930.00	31.46	102.79	0.19	0.62	1.70626879694329	Up	3.7578e-10	4.77192611415168e-09
PPP1R14C	2211.00	39.71	130.41	0.33	1.06	1.68352633520475	Up	9.80278e-13	1.57533131761214e-11
CNTN6	3822.00	12.00	41.00	0.06	0.19	1.66296501272243	Up	5.5898e-05	0.000373406916643817
FAM53B	5740.00	25.89	80.34	0.08	0.24	1.58496250072116	Up	5.10334e-08	5.18258110671113e-07
BIRC6	15702.00	0	28.59	0.01	0.03	1.58496250072116	Up	3.9819e-09	4.57158523798303e-08
SHPRH	7333.00	84.84	247.07	0.20	0.58	1.53605290024021	Up	9.04648e-20	2.37111209252286e-18
ELFN2	8361.00	74.95	207.06	0.15	0.43	1.51937415909358	Up	9.00432e-16	1.83264616541353e-14
PISD	2679.00	43.96	124.09	0.29	0.83	1.51705843621935	Up	2.1632e-10	2.81447049399199e-09
MX2	2961.00	21.00	61.00	0.13	0.37	1.50901364748786	Up	8.26316e-06	6.26259870897496e-05
RPL36A-HNRNPH2	2651.84	44.39	129.90	0.31	0.87	1.48874718546185	Up	5.69724e-11	7.81525954391892e-10
MINOS1-NBL1	2110.00	33.86	97.67	0.30	0.84	1.48542682717024	Up	1.31451e-08	1.42174250277469e-07
MMP13	2719.00	21.00	59.00	0.14	0.39	1.47804729680464	Up	1.856216e-05	0.000133084350500294
CAPN15	4744.00	145.31	405.12	0.54	1.49	1.46428101829869	Up	2.42986e-29	1.01019563566553e-27
TSPAN33	2570.00	40.81	115.00	0.29	0.80	1.46394709975979	Up	1.06227e-09	1.28498276439921e-08
FAM126B	9333.00	128.29	357.30	0.24	0.66	1.4594316186373	Up	5.32604e-26	1.91521253874539e-24
MFAP3L	6340.97	27.36	70.43	0.07	0.19	1.44057259138598	Up	1.121522e-05	8.33656131960336e-05
TXK	2914.00	22.00	62.00	0.14	0.38	1.44057259138598	Up	1.080372e-05	8.04787122764103e-05
KIAA0825	4981.71	43.20	114.69	0.15	0.40	1.41503749927884	Up	1.06777e-08	1.16574262267533e-07
CXXC4	5578.00	106.07	283.36	0.33	0.88	1.41503749927884	Up	1.059324e-19	2.76166730337079e-18
SMIM11A	900.00	72.52	195.53	1.64	4.35	1.40731958611801	Up	2.5955e-14	4.77589643126888e-13
FPR2	1913.00	24.00	64.00	0.23	0.61	1.40717538150587	Up	1.774578e-05	0.000127700949712007
ZNF695	3377.00	31.12	80.36	0.16	0.42	1.39231742277876	Up	2.84232e-06	2.31051121121121e-05
WDR66	3630.38	20.25	53.21	0.10	0.26	1.37851162325373	Up	0.0001041752	0.000666133414698163
MUM1L1	4190.59	85.17	220.99	0.36	0.92	1.3536369546147	Up	5.69398e-15	1.09228021850394e-13
LMO2	1596.00	35.00	89.00	0.41	1.03	1.32894852256513	Up	1.051056e-06	9.05618100795756e-06
ADGRF4	3162.00	79.00	193.00	0.44	1.08	1.29545588352617	Up	3.23572e-12	4.97508542126854e-11
TDO2	1703.00	33.00	81.00	0.36	0.88	1.28950661719498	Up	6.25164e-06	4.83433040787177e-05
P2RY11	1976.00	47.68	113.89	0.44	1.05	1.25481389902883	Up	1.541356e-07	1.4804370411985e-06
GTF2IRD2B	3585.00	59.54	140.10	0.29	0.69	1.2505434616506	Up	7.6368e-09	8.53056121045392e-08
CFAP54	9782.00	81.00	188.00	0.14	0.33	1.23703919730085	Up	5.27868e-11	7.26769378355468e-10
ATXN7L2	2382.00	55.31	131.09	0.42	0.99	1.23703919730085	Up	2.0767e-08	2.20163636858138e-07
STK36	4913.20	213.62	498.97	0.76	1.77	1.21967803663941	Up	4.74172e-27	1.78271841820988e-25
SLC35B3	2092.08	97.97	223.65	0.84	1.94	1.20759541940837	Up	1.38277e-12	2.19249815327042e-11
C1orf52	3263.00	252.64	588.68	1.38	3.18	1.20435849850619	Up	1.557638e-31	7.08645299253035e-30
FAM111B	3553.30	821.00	1882.00	4.09	9.32	1.18822911171253	Up	5.92392e-94	1.33015208294931e-91
SEC16A	9017.21	209.83	480.84	0.40	0.91	1.18586654531133	Up	2.5728e-25	8.96066333095068e-24
EPN2	4664.00	209.95	475.55	0.79	1.78	1.17195268278929	Up	1.342008e-24	4.49720356258597e-23
SNAPC5	785.00	50.24	113.53	1.34	2.98	1.15307933000439	Up	7.35674e-07	6.49026175086004e-06
GABRE	3152.00	144.00	321.00	0.81	1.80	1.15200309344505	Up	1.546166e-16	3.32907372293416e-15
ZCCHC5	2648.00	48.00	109.00	0.33	0.73	1.14543043952156	Up	1.032138e-06	8.90104850442478e-06
ZNF813	4188.00	44.49	100.86	0.19	0.42	1.14438990933517	Up	2.84758e-06	2.31401493495664e-05
PLA2G4C	2547.49	35.63	80.51	0.26	0.57	1.13245029602365	Up	2.59984e-05	0.000182584612280196
ZBTB47	5507.00	107.26	234.73	0.34	0.74	1.12199052437861	Up	4.96048e-12	7.49455466666667e-11
RIMKLA	10569.00	37.00	81.00	0.06	0.13	1.11547721741994	Up	5.0339e-05	0.000338686519607843
SCG5	1243.79	466.10	1020.49	7.23	15.64	1.11317296035623	Up	2.39164e-47	1.89792604234528e-45
WDR35	6913.00	901.09	1941.60	2.26	4.84	1.09868427485941	Up	1.224206e-85	2.33919362156863e-83
NEK10	3869.51	75.00	170.00	0.36	0.77	1.09686153925259	Up	1.068428e-09	1.29211105237032e-08
ATP2C2	3389.00	42.00	91.00	0.22	0.47	1.09515723304034	Up	2.10514e-05	0.000149675976214796
FAM227A	10322.00	51.00	100.00	0.08	0.17	1.08746284125034	Up	6.89746e-05	0.000454099092690177
SAMD15	2025.00	91.00	194.00	0.82	1.74	1.08539149123064	Up	9.39884e-10	1.14604223973974e-08
CSGALNACT1	3885.87	166.49	351.09	0.75	1.58	1.07496205768122	Up	3.18986e-16	6.70517379206212e-15
CHN1	2482.77	148.74	320.00	1.10	2.31	1.0703893278914	Up	1.403606e-15	2.82139861179868e-14
AKAP5	6487.00	166.55	353.93	0.45	0.94	1.06273575534796	Up	1.721788e-16	3.69414884632321e-15
HAS2	3275.00	817.00	1714.00	4.43	9.24	1.06058615286104	Up	1.04722e-71	1.52771839820359e-69
BMPER	5031.00	72.00	151.00	0.25	0.52	1.05658352836637	Up	1.160542e-07	1.1323069473368e-06
SRSF6	3746.00	3161.00	6496.00	14.91	30.43	1.02921407623115	Up	2.5246e-254	2.32096481132075e-251
NAV3	9760.00	199.91	406.56	0.35	0.71	1.02046410255972	Up	3.2574e-17	7.3378092926491e-16
HEG1	9156.00	404.20	823.25	0.76	1.54	1.01885902725132	Up	3.6698e-33	1.80253029233871e-31
CCNE2	2726.00	777.00	1583.70	5.12	10.35	1.01541505238669	Up	3.3028e-62	3.93469266503667e-60
NCOA5	3207.00	505.00	1020.00	2.80	5.62	1.00514330327596	Up	6.35028e-40	3.93660805343511e-38
FPR1	1322.48	426.00	868.00	6.19	12.41	1.00349180091609	Up	6.70226e-35	3.55351053862894e-33
WDR73	3181.00	614.05	1239.34	3.44	6.89	1.00209541800219	Up	5.04936e-48	4.08687817275747e-46
PRPF39	2868.00	544.34	1097.34	3.40	6.80	1	Up	1.187662e-42	8.11624557503506e-41
VCY	549.00	94.01	0	3.99	0.01	-8.64024493622235	Down	4.05684e-29	1.66248552565181e-27
SERF1A	707.00	67.45	0	2.05	0.01	-7.67948009950545	Down	5.79424e-21	1.63098985557481e-19
RAVER1	3592.00	270.11	0	1.33	0.01	-7.05528243550119	Down	2.82438e-82	5.09695983333333e-80
TVP23C-CDRT4	2907.00	208.83	0	1.28	0.01	-7	Down	1.502376e-63	1.84391109823678e-61
PPP2R2D	5133.00	240.80	0	0.82	0.01	-6.35755200461808	Down	3.24954e-73	4.91719989130435e-71
RELB	2275.00	204.28	2.29	1.63	0.02	-6.34872815423108	Down	1.311712e-58	1.44599925791855e-56
WNT5B	2184.00	57.06	0	0.48	0.01	-5.58496250072116	Down	6.07148e-18	1.43191124394966e-16
KLRC2	1214.00	30.29	0	0.48	0.01	-5.58496250072116	Down	8.67168e-10	1.06269519114688e-08
GAGE13	10043.00	233.33	0	0.40	0.01	-5.32192809488736	Down	4.22698e-71	6.05763530882353e-69
LRRC37B	3028.00	66.30	0	0.39	0.01	-5.28540221886225	Down	1.161518e-20	3.21562298579545e-19
PRR14	2198.00	47.48	0	0.39	0.01	-5.28540221886225	Down	6.362e-15	1.21755086410055e-13
RHBDF2	3605.00	68.71	0	0.34	0.01	-5.08746284125034	Down	2.89046e-21	8.26027351906158e-20
ATG2A	6373.00	623.51	20.01	1.70	0.05	-5.08746284125034	Down	3.23522e-157	1.35893184913793e-154
AMT	2070.50	36.22	0	0.32	0.01	-5	Down	1.33636e-11	1.95010904462414e-10
POTEG	1926.00	28.03	0	0.27	0.01	-4.75488750216347	Down	3.48468e-09	4.03208342436476e-08
KIDINS220	7361.00	111.69	0	0.26	0.01	-4.70043971814109	Down	2.97632e-34	1.54937170940171e-32
FSD1L	6633.82	94.27	0	0.25	0.01	-4.64385618977472	Down	4.05684e-29	1.6610884789916e-27
NPIPA3	1098.00	13.22	0	0.24	0.01	-4.58496250072116	Down	0.0001181984	0.000746205887535631
NRCAM	6322.00	65.47	0	0.18	0.01	-4.16992500144231	Down	2.3284e-20	6.327456218628e-19
CORO7-PAM16	3658.00	32.11	0	0.16	0.01	-4	Down	2.15796e-10	2.80915311247662e-09
RLTPR	4479.00	33.82	0	0.13	0.01	-3.70043971814109	Down	1.076498e-10	1.44060326970612e-09
KIAA1324	6942.00	137.25	12.02	0.34	0.03	-3.50250034052918	Down	1.976004e-28	7.88540498771499e-27
TBC1D30	7824.00	50.08	0	0.11	0.01	-3.4594316186373	Down	7.89778e-16	1.61214633640553e-14
CNOT6	6337.00	41.37	0	0.11	0.01	-3.4594316186373	Down	4.12832e-13	6.85123950953679e-12
CCDC144NL	2806.00	16.95	0	0.11	0.01	-3.4594316186373	Down	1.467308e-05	0.000107220429364127
ENTPD8	2111.00	26.00	2.00	0.22	0.02	-3.4594316186373	Down	1.53286e-06	1.29241397300571e-05
FSTL5	4805.00	24.00	3.00	0.09	0.01	-3.16992500144231	Down	2.60706e-05	0.000182986168971478
DNAJC6	5916.00	31.91	0	0.09	0.01	-3.16992500144231	Down	4.32586e-10	5.45772989383739e-09
ADRB1	2862.00	15.00	0	0.09	0.01	-3.16992500144231	Down	2.94138e-05	0.000204390673844837
TMEM71	1949.00	37.44	4.75	0.35	0.04	-3.12928301694497	Down	5.2248e-08	5.29819729448491e-07
UPB1	2067.00	19.00	2.00	0.17	0.02	-3.08746284125034	Down	0.0001161482	0.000735454326835608
HECW1	6502.00	28.19	0	0.08	0.01	-3	Down	3.48468e-09	4.03304116389549e-08
LRCH3	2306.00	452.92	66.48	3.56	0.52	-2.77529371282531	Down	2.17072e-72	3.22464426829268e-70
GOLGA8K	5188.00	17.91	0	0.06	0.01	-2.58496250072116	Down	7.31968e-06	5.59628758826298e-05
HSF4	2514.00	24.79	3.81	0.18	0.03	-2.58496250072116	Down	2.60706e-05	0.000182933465581797
KSR1	4491.00	15.87	0	0.06	0.01	-2.58496250072116	Down	2.94138e-05	0.000204361529302724
ANKHD1-EIF4EBP3	8349.00	484.32	86.45	1.00	0.18	-2.47393118833241	Down	7.14336e-69	9.88807431818182e-67
SH2D5	3834.00	43.95	8.81	0.21	0.04	-2.39231742277876	Down	3.71442e-07	3.40133648750235e-06
USP49	3179.19	24.92	3.13	0.10	0.02	-2.32192809488736	Down	2.60706e-05	0.0001830125320559
SHANK1	6643.00	20.59	0	0.05	0.01	-2.32192809488736	Down	9.0866e-07	7.9019201320721e-06
TP53I11	3683.00	31.00	6.70	0.15	0.03	-2.32192809488736	Down	2.2906e-05	0.000162105279593319
YDJC	1337.00	300.45	60.73	4.29	0.86	-2.31856908279745	Down	5.70762e-40	3.54724214923469e-38
PIDD1	3008.00	401.72	83.32	2.38	0.49	-2.28010791919273	Down	1.464228e-51	1.32857559217877e-49
TMEM102	1973.00	31.00	7.00	0.29	0.06	-2.27301849440642	Down	6.62486e-05	0.000436919739442339
FIZ1	2660.00	41.31	9.35	0.28	0.06	-2.22239242133645	Down	3.13722e-06	2.53669174410886e-05
ARHGEF10L	4261.00	197.64	45.09	0.82	0.18	-2.18762700317577	Down	3.11474e-24	1.02544396283784e-22
NAGS	2072.00	50.39	11.63	0.44	0.10	-2.13750352374993	Down	2.52838e-07	2.36914068269231e-06
STX1B	4674.00	35.00	8.00	0.13	0.03	-2.11547721741994	Down	2.38312e-05	0.000168286263768116
IGF1R	12233.12	263.22	63.87	0.37	0.09	-2.03952836418664	Down	1.324038e-30	5.78598668609866e-29
SMIM1	547.00	47.00	12.00	2.04	0.50	-2.02856915219677	Down	2.92618e-06	2.37432340549542e-05
SH3PXD2A	11247.00	79.52	21.98	0.12	0.03	-2	Down	2.37642e-09	2.79014613253012e-08
RNF152	1805.00	35.29	8.63	0.36	0.09	-2	Down	2.38312e-05	0.000168261877988697
STK33	2615.00	165.01	46.84	1.24	0.32	-1.95419631038688	Down	3.0221e-17	6.82669552619379e-16
ALMS1	12922.00	232.28	57.40	0.31	0.08	-1.95419631038688	Down	1.356194e-26	5.02896138888889e-25
TRIM3	3046.00	114.79	30.67	0.68	0.18	-1.91753783980803	Down	5.12496e-13	8.42488785425101e-12
MTMR11	2714.63	561.34	147.73	3.64	0.97	-1.90788179801157	Down	2.0601e-58	2.25569376404494e-56
AMOT	6514.00	196.85	53.50	0.52	0.14	-1.89308479608349	Down	8.14678e-21	2.28002214531878e-19
ZNF628	3847.00	86.00	24.00	0.39	0.11	-1.82597060022495	Down	1.22446e-09	1.47495212608158e-08
STX1A	2125.00	97.56	27.74	0.84	0.24	-1.8073549220576	Down	9.9894e-11	1.34012531662996e-09
ANKRD34C	5424.00	43.00	13.00	0.14	0.04	-1.8073549220576	Down	4.37824e-05	0.000297116635097493
SLC7A7	2165.00	37.00	11.00	0.31	0.09	-1.78427130894456	Down	0.0001331902	0.000831159387167008
ARID5A	2218.00	109.00	32.25	0.89	0.26	-1.77529371282531	Down	2.69436e-11	3.81303197792623e-10
MGLL	4386.14	43.60	11.33	0.17	0.05	-1.76553474636298	Down	8.05144e-06	6.10974013393552e-05
OBSCN	24566.73	127.26	38.99	0.10	0.03	-1.73696559416621	Down	1.091478e-12	1.74139703831041e-11
PPP1R16A	2274.00	57.49	17.56	0.46	0.14	-1.71620703399941	Down	1.982154e-06	1.64813060836177e-05
ADGRB2	5440.00	109.80	34.73	0.36	0.11	-1.71049338280502	Down	1.272962e-10	1.6882164793141e-09
KCNJ11	3411.00	55.05	17.05	0.29	0.09	-1.68805599368526	Down	4.80712e-06	3.77541782720825e-05
PLA2G4B	2735.00	183.00	58.40	1.20	0.38	-1.65896308216493	Down	1.387404e-16	2.99783857649667e-15
PDGFB	3801.00	73.98	27.22	0.41	0.13	-1.65711228647699	Down	2.84654e-06	2.31355565471226e-05
ALDH1L1	2987.94	40.01	11.34	0.22	0.07	-1.65207669657969	Down	3.34412e-05	0.000230600406170393
ANKRD13B	3173.00	111.06	35.07	0.62	0.20	-1.63226821549951	Down	1.140962e-10	1.52310612191781e-09
NCOR2	8839.01	220.60	74.31	0.43	0.14	-1.61890983264449	Down	2.60252e-18	6.2869502726822e-17
FSBP	5403.00	132.60	44.07	0.43	0.14	-1.61890983264449	Down	1.111822e-11	1.6337010539807e-10
DENND2A	3838.00	56.96	19.10	0.27	0.09	-1.58496250072116	Down	1.356482e-05	9.97353032292138e-05
BAIAP3	4558.14	69.00	24.00	0.27	0.09	-1.58496250072116	Down	1.976848e-06	1.64427993854558e-05
PALLD	4427.00	99.48	33.88	0.39	0.13	-1.58496250072116	Down	4.24378e-09	4.85965171562867e-08
AHNAK2	18317.00	34.92	0	0.03	0.01	-1.58496250072116	Down	5.3701e-11	7.38312986738149e-10
MICAL3	9444.00	159.97	54.96	0.30	0.10	-1.58496250072116	Down	1.7603e-13	3.01902912706793e-12
NR1D1	2775.00	138.00	47.00	0.89	0.30	-1.56884283535788	Down	7.58714e-12	1.13122214351285e-10
ARHGAP23	5906.00	479.30	165.26	1.41	0.48	-1.55458885167764	Down	6.97068e-37	3.97712392271663e-35
NT5M	1588.00	80.00	27.71	0.94	0.32	-1.55458885167764	Down	1.680626e-07	1.60912756631951e-06
LAIR1	2733.00	67.71	23.67	0.44	0.15	-1.55254102302878	Down	2.26882e-06	1.86736916385135e-05
TRAPPC9	4299.00	221.19	76.94	0.90	0.31	-1.5376567859428	Down	6.82514e-18	1.60732211938134e-16
ZNF652	11347.00	499.70	173.33	0.75	0.26	-1.52837897235479	Down	4.96386e-38	2.91754015078408e-36
NPIPB3	3620.00	47.98	16.17	0.23	0.08	-1.52356195605701	Down	7.16878e-05	0.000470372751817937
ABTB1	1976.58	930.58	328.41	8.64	3.02	-1.51648276283839	Down	8.4988e-68	1.14710257617729e-65
CCNO	1469.00	81.53	28.78	1.05	0.37	-1.50479215203717	Down	2.21968e-07	2.0968186894145e-06
IQSEC1	6825.11	64.00	25.00	0.17	0.06	-1.50250034052918	Down	2.69822e-05	0.00018881339867873
LAMA5	11431.00	1541.98	547.59	2.32	0.82	-1.50042899050949	Down	3.85384e-110	1.04904108379888e-107
ZFP36	1752.00	72.00	26.00	0.76	0.27	-1.49304001128012	Down	2.22392e-06	1.83320084588056e-05
RASA4B	2794.00	114.13	41.57	0.73	0.26	-1.48938484073892	Down	2.15504e-09	2.53878926499033e-08
MACF1	17689.00	1190.71	427.27	1.15	0.41	-1.48793804632629	Down	3.439e-84	6.44481826923077e-82
PTP4A3	2765.58	82.00	30.00	0.53	0.19	-1.47999294111961	Down	5.5681e-07	4.98357223548861e-06
PCDHGC5	2954.62	198.26	44.59	0.75	0.27	-1.47393118833241	Down	6.95706e-25	2.36885219077568e-23
PRKCD	2679.85	311.65	112.82	2.08	0.75	-1.47162102764521	Down	4.08102e-23	1.27303264724712e-21
PPP1R13L	3120.00	76.18	29.04	0.44	0.16	-1.4594316186373	Down	3.08312e-06	2.49543225913621e-05
MMRN2	4179.00	294.00	111.00	1.24	0.46	-1.43063435432986	Down	1.514102e-20	4.15865952367531e-19
MICB	2401.05	49.00	17.00	0.35	0.13	-1.42884329880387	Down	6.23148e-05	0.000412539216032609
PPAN-P2RY11	3248.95	408.06	152.64	2.22	0.83	-1.41937643500318	Down	1.888036e-28	7.54053722131148e-27
ZNF467	2279.00	90.00	34.00	0.72	0.27	-1.41503749927884	Down	3.03836e-07	2.81827700361698e-06
SEPN1	4230.00	1001.11	383.44	4.15	1.58	-1.39318677805718	Down	1.034194e-64	1.30209567571059e-62
MTSS1L	4977.00	395.12	151.50	1.39	0.53	-1.39102061816031	Down	1.396528e-26	5.16672944570995e-25
SCAF1	4313.00	602.82	231.86	2.46	0.94	-1.3879256536616	Down	1.962362e-39	1.20575143064313e-37
NRSN2	2386.00	96.25	36.92	0.73	0.28	-1.38246963682241	Down	1.033556e-07	1.01348392231837e-06
ZC3H6	11539.00	849.86	328.62	1.27	0.49	-1.37397484265696	Down	2.4245e-54	2.39137171052632e-52
ACACA	9642.41	314.54	124.30	0.56	0.22	-1.34792330342031	Down	1.934266e-20	5.28290980100897e-19
FBXL16	3543.00	67.00	26.00	0.33	0.13	-1.34395440121736	Down	1.567878e-05	0.000114005156767647
BBC3	1491.56	445.95	172.00	5.43	2.15	-1.3366155382149	Down	2.94382e-29	1.22282719096334e-27
C10orf10	2060.00	1471.00	590.00	13.06	5.19	-1.33134845318855	Down	2.01004e-87	4.01390159836065e-85
DOCK6	6400.00	480.00	192.00	1.30	0.52	-1.32192809488736	Down	8.259e-30	3.49322721354167e-28
RNF44	4153.00	111.66	44.53	0.47	0.19	-1.30666133823405	Down	4.30016e-08	4.39901944152845e-07
PTGIR	2086.00	73.00	30.00	0.64	0.26	-1.29956028185891	Down	1.706554e-05	0.0001230785133955
HCN3	3874.00	70.00	28.00	0.32	0.13	-1.29956028185891	Down	1.649012e-05	0.000119228534945838
CELSR3	11962.00	612.96	252.98	0.88	0.36	-1.28950661719498	Down	7.99878e-36	4.40882981334842e-34
SH3BP1	2576.00	230.75	95.82	1.61	0.66	-1.28652275875616	Down	2.3484e-14	4.33431022727273e-13
CYR61	2293.00	3290.00	1360.10	26.04	10.68	-1.28581780147808	Down	1.716578e-183	8.99357667204301e-181
TIAM1	7198.00	425.24	176.87	1.02	0.42	-1.28010791919274	Down	3.88768e-25	1.34345537588652e-23
MAST4	9972.81	497.60	209.06	0.87	0.36	-1.27301849440642	Down	2.19604e-28	8.73486114285714e-27
TBC1D5	6832.07	995.40	433.64	2.57	1.09	-1.23744022441695	Down	7.02648e-52	6.41133404494382e-50
TSSK6	1442.00	61.00	26.00	0.80	0.34	-1.23446525363702	Down	0.000144211	0.000895460809863642
FCGBP	12194.00	51.00	19.00	0.07	0.03	-1.22239242133645	Down	0.0001038042	0.000664109722295168
HOXC4	1666.00	72.00	32.00	0.81	0.35	-1.21056698593966	Down	7.08146e-05	0.000465081734061194
PPDPF	777.00	146.37	64.56	3.96	1.72	-1.20309186537751	Down	8.87102e-09	9.79027065685164e-08
HOXB6	1676.00	283.87	124.74	3.15	1.37	-1.20117593542675	Down	1.045638e-15	2.12109540174854e-14
MED25	2343.00	287.85	126.95	2.23	0.97	-1.20098705773318	Down	7.45306e-16	1.52392089173311e-14
FGD1	4275.00	379.02	167.10	1.56	0.68	-1.19793937761191	Down	2.5533e-20	6.92317988313856e-19
GSTT2	1204.49	133.32	60.05	2.14	0.95	-1.1716113780702	Down	9.51994e-08	9.36143443995964e-07
CSMD2	13581.15	72.00	29.00	0.09	0.04	-1.16992500144231	Down	1.39691e-05	0.000102568474608198
DLL1	3310.00	122.00	55.00	0.65	0.29	-1.16438681790088	Down	3.18262e-07	2.94089056514318e-06
AGRN	7326.00	9950.00	4472.00	23.52	10.51	-1.16212539087419	Down	0	0
CC2D1A	3640.00	547.06	245.89	2.66	1.19	-1.16046467219325	Down	8.84724e-28	3.44314511980831e-26
NOTCH1	9306.00	1349.20	608.69	2.50	1.12	-1.15842936260448	Down	3.11342e-65	3.95055701822917e-63
NAT6	1466.02	196.29	89.80	2.56	1.15	-1.15450994905562	Down	1.183966e-10	1.57662594561356e-09
CLEC16A	3015.00	267.36	120.23	1.58	0.71	-1.15403362867242	Down	2.95844e-14	5.41713600150319e-13
F12	2051.00	99.89	45.05	0.89	0.40	-1.15380533607904	Down	5.02416e-06	3.93762580022519e-05
ZNF496	2428.00	505.95	230.34	3.77	1.70	-1.14902977713096	Down	5.6396e-25	1.92970161516854e-23
MAP1S	3319.28	1233.00	560.00	6.60	2.98	-1.14715369378365	Down	6.8422e-59	7.62897471395881e-57
TMEM160	655.00	117.00	54.00	3.93	1.78	-1.14265207129221	Down	1.020644e-06	8.80972168290523e-06
HSPG2	14340.37	900.00	408.00	1.08	0.49	-1.14017765804826	Down	1.293856e-43	9.11027942196532e-42
IL1A	2932.00	905.39	414.70	5.52	2.51	-1.1369809028274	Down	4.42494e-43	3.07129916666667e-41
WNK4	4178.00	201.07	92.80	0.85	0.39	-1.12398871727545	Down	9.74758e-11	1.30840450550964e-09
EPOR	2441.00	289.00	135.00	2.14	0.99	-1.11211036632154	Down	2.93066e-14	5.36828603383459e-13
DBP	1811.00	471.00	220.00	4.81	2.23	-1.10899318384974	Down	2.72966e-22	8.17974683271833e-21
SLC27A1	3594.00	760.91	361.43	3.75	1.77	-1.08314123530025	Down	8.40854e-34	4.2544767549325e-32
PLSCR3	2049.85	600.86	286.05	5.34	2.53	-1.07770235699324	Down	7.74918e-27	2.90221979631053e-25
ZNF580	1333.79	122.89	61.57	1.83	0.87	-1.07275634243531	Down	4.90704e-06	3.84954957333763e-05
ZZEF1	11395.00	679.92	327.98	1.03	0.49	-1.07179068306801	Down	1.610894e-29	6.72586205227078e-28
TESK2	3076.00	178.00	85.00	1.03	0.49	-1.07179068306801	Down	5.85348e-09	6.60975232908459e-08
HOXA13	2514.00	87.37	41.94	0.63	0.30	-1.0703893278914	Down	3.8178e-05	0.000261340692610284
SRRM2	9353.00	567.79	271.72	1.05	0.50	-1.0703893278914	Down	2.61342e-25	9.09563496428571e-24
MAPK8IP3	5608.53	769.68	369.16	2.39	1.14	-1.06797679381601	Down	1.81082e-33	8.98494954175153e-32
PLEC	14893.55	7759.67	3723.43	8.93	4.26	-1.06780674489538	Down	0	0
HES4	980.73	100.55	47.77	2.01	0.96	-1.06608919045777	Down	9.39788e-06	7.06762931007872e-05
CTGF	2343.00	4441.00	2139.00	34.35	16.41	-1.06573486019175	Down	3.4141e-183	1.73283356770833e-180
NBEAL2	8828.00	247.95	120.53	0.48	0.23	-1.06140054466414	Down	1.68297e-11	2.42611577662722e-10
KIAA1522	4969.61	239.00	133.00	0.98	0.47	-1.06012099243757	Down	2.55602e-08	2.68467502694546e-07
TMEM134	925.23	183.00	89.00	4.00	1.92	-1.05889368905357	Down	7.30574e-09	8.18326854022989e-08
CDKL5	3431.00	104.00	51.00	0.54	0.26	-1.05444778402238	Down	1.616816e-05	0.00011716145092207
DAPK2	2628.00	87.00	42.00	0.60	0.29	-1.04890960048095	Down	6.03748e-05	0.000400839641640551
GLI4	1343.00	328.82	160.46	4.67	2.26	-1.04709977729447	Down	1.12428e-14	2.11753161963664e-13
PAPPA2	4852.66	469.24	189.39	1.40	0.68	-1.04182017569463	Down	8.03474e-29	3.25160055232558e-27
PRR7	1308.00	176.00	83.00	2.47	1.20	-1.04147663597616	Down	4.4396e-09	5.0743492845414e-08
CELSR2	10540.00	237.77	115.33	0.39	0.19	-1.03747470541866	Down	4.05098e-11	5.6234757977208e-10
ADAMTS18	5913.00	134.00	65.00	0.39	0.19	-1.03747470541866	Down	7.05822e-07	6.23819643569744e-06
TMEM158	1859.00	12424.00	6113.00	123.30	60.11	-1.03649587456858	Down	0	0
TRIM9	4698.50	143.00	73.00	0.55	0.27	-1.02647221136119	Down	1.38973e-06	1.17867004786771e-05
ITGB4	5786.29	207.00	104.00	0.63	0.31	-1.02308361311304	Down	3.12206e-09	3.63842079646018e-08
DOT1L	7436.00	1107.00	547.00	2.58	1.27	-1.02254256865109	Down	1.686104e-44	1.21531682544379e-42
CMBL	4047.00	722.40	358.07	3.14	1.55	-1.01849634361739	Down	2.2086e-29	9.21353039383562e-28
TMEM74B	1465.55	155.00	75.00	1.94	0.96	-1.01495034146597	Down	8.73258e-08	8.62373247871909e-07
DUSP5	2528.00	5207.00	2620.00	37.14	18.54	-1.00233257130989	Down	4.49566e-194	2.51782797126437e-191
FRAS1	15341.38	506.42	315.68	0.70	0.35	-1	Down	1.404592e-11	2.0441680167264e-10
BCL9L	7739.00	669.00	337.00	1.50	0.75	-1	Down	2.10808e-26	7.74631960784314e-25
RFX1	4377.00	145.00	73.00	0.58	0.29	-1	Down	7.70182e-07	6.78119225695699e-06
PAK6	2955.03	55.00	20.66	0.24	0.12	-1	Down	4.01194e-05	0.000273975860546601
STARD8	4946.00	656.11	328.77	2.32	1.16	-1	Down	2.3497e-26	8.61468265613243e-25
