# Supplementary material for: SGK1, a Serine/Threonine Kinase, Inhibits Prototype Foamy Virus Replication
Source: Microbiol Spectr. 2022 Apr 19;10(3):e01995-21. doi: 10.1128/spectrum.01995-21 (PMC9241813; doi:10.1128/spectrum.01995-21)
Supplement: SUPPLEMENTAL FILE 2 — Table S2. Download spectrum.01995-21-s002.xls, XLS file, 0.02 MB [file spectrum.01995-21-s002.xls]

geneID	geneLength	PFV_mock-Expression	PFV_12hpi-Expression	PFV_mock-FPKM	PFV_12hpi-FPKM	log2 Ratio(PFV_12hpi/PFV_mock)	Up-Down-Regulation(PFV_12hpi/PFV_mock)	P-value	FDR
SMN2	1583.89	0	708.92	0.01	8.41	9.71596199025515	Up	6.40452e-214	7.864110108e-211
BIRC6	15702.00	0	991.65	0.01	1.08	6.75488750216347	Up	3.88456e-299	1.00417920505263e-295
MAGEA6	1656.00	0	85.26	0.01	0.96	6.58496250072116	Up	2.53894e-26	2.24689328e-24
BMP4	1759.00	0	89.00	0.01	0.94	6.55458885167764	Up	1.585518e-27	1.49184486758621e-25
ANKRD52	8656.00	0	471.52	0.01	0.94	6.55458885167764	Up	1.486214e-142	1.43131150635294e-139
IQCD	1369.00	0	54.55	0.01	0.76	6.24792751344359	Up	5.48774e-17	2.77015249578623e-15
GAGE2C	538.00	0	17.35	0.01	0.76	6.24792751344359	Up	7.60078e-06	0.000100544010363587
ADAMTS16	4974.00	0	180.98	0.01	0.64	6	Up	6.28336e-55	1.49812383378641e-52
NBEA	11120.00	0	363.18	0.01	0.56	5.8073549220576	Up	4.93302e-110	2.99123716444444e-107
DENND4B	5688.00	0	179.74	0.01	0.55	5.78135971352466	Up	1.256934e-54	2.95385504038277e-52
VCY1B	545.00	1.64	79.00	0.07	3.42	5.61049759282829	Up	6.6719e-23	5.01065811009174e-21
HSPA1B	2520.00	0	60.45	0.01	0.43	5.4262647547021	Up	8.56388e-19	4.94269718072855e-17
MCOLN1	2098.00	0	46.73	0.01	0.41	5.35755200461808	Up	1.407212e-14	5.84743016852792e-13
SEMA4D	4615.80	4.92	211.44	0.02	0.80	5.32192809488736	Up	1.6344e-57	4.15933629015544e-55
MLF2	1391.00	0	28.13	0.01	0.39	5.28540221886225	Up	3.7028e-09	8.36168849655172e-08
MPP3	2835.00	0	59.28	0.01	0.38	5.24792751344359	Up	1.713132e-18	9.69380084239631e-17
TMPRSS15	3944.00	0	75.19	0.01	0.34	5.08746284125034	Up	2.60532e-23	2.00568804263323e-21
FLRT2	7179.00	0	135.98	0.01	0.33	5.04439411935845	Up	2.23162e-41	3.49070853248408e-39
GTF2H2C	2105.00	0	31.16	0.01	0.27	4.75488750216347	Up	4.62562e-10	1.18206010364204e-08
PRR22	1392.00	0	18.34	0.01	0.25	4.64385618977472	Up	3.7996e-06	5.34424838487973e-05
KIAA1671	10494.00	0	155.26	0.01	0.25	4.64385618977472	Up	2.11938e-47	4.01913004169884e-45
CCDC70	1154.00	0	15.00	0.01	0.25	4.64385618977472	Up	3.04158e-05	0.000355099223389589
TMEM110-MUSTN1	1459.00	0	17.51	0.01	0.23	4.52356195605701	Up	7.60078e-06	0.000100489881690444
GCOM1	5307.00	0	60.51	0.01	0.20	4.32192809488736	Up	8.56388e-19	4.93110820726846e-17
TGFBI	2805.00	0	29.66	0.01	0.19	4.24792751344359	Up	1.851016e-09	4.37509633570741e-08
KLRK1	1589.00	0	15.17	0.01	0.18	4.16992500144231	Up	3.04158e-05	0.00035518365021398
ARVCF	4036.00	0	37.98	0.01	0.17	4.08746284125034	Up	7.21848e-12	2.30972549628664e-10
ANKRD9	1626.00	0	15.17	0.01	0.17	4.08746284125034	Up	3.04158e-05	0.000355014836692015
MEST	2489.44	0	22.00	0.01	0.16	4	Up	2.37276e-07	4.13557417175302e-06
ZNF532	6696.00	0	60.31	0.01	0.16	4	Up	8.56388e-19	4.93689589295775e-17
PHLDB3	2489.00	0	22.05	0.01	0.16	4	Up	2.37276e-07	4.1311761843318e-06
KIAA1211	7013.00	0	57.35	0.01	0.14	3.8073549220576	Up	6.85538e-18	3.72053971359116e-16
TRPV1	4416.00	0	32.26	0.01	0.13	3.70043971814109	Up	2.31232e-10	6.11917613793103e-09
USHBP1	2410.00	1.00	17.00	0.01	0.13	3.70043971814109	Up	7.6022e-05	0.000808202716883117
PHOSPHO2-KLHL23	4206.00	0	30.81	0.01	0.13	3.70043971814109	Up	9.25316e-10	2.27012091188811e-08
ARHGAP21	7167.00	0	52.80	0.01	0.13	3.70043971814109	Up	2.19602e-16	1.05228993482927e-14
JMJD7-PLA2G4B	3367.00	0	21.90	0.01	0.12	3.58496250072116	Up	4.74652e-07	7.81528918270198e-06
EYS	10589.00	0	74.08	0.01	0.12	3.58496250072116	Up	5.21172e-23	3.95029073333333e-21
SLC8A1	6020.78	17.00	199.10	0.05	0.58	3.53605290024021	Up	7.7348e-41	1.1946617509434e-38
FAM73B	3587.00	0	22.34	0.01	0.11	3.4594316186373	Up	2.37276e-07	4.13264114042553e-06
DAB2IP	5471.00	0	31.04	0.01	0.10	3.32192809488736	Up	4.62562e-10	1.18144540780031e-08
IP6K3	2752.86	0	14.00	0.01	0.09	3.16992500144231	Up	6.08444e-05	0.000665872003208556
ARMCX5-GPRASP2	3940.00	0	20.42	0.01	0.09	3.16992500144231	Up	9.49502e-07	1.49329939903939e-05
ADGRL3	6125.00	9.60	91.80	0.03	0.26	3.11547721741994	Up	1.790088e-18	1.01059726675862e-16
GLS2	2615.53	2.00	25.00	0.02	0.17	3.08746284125034	Up	3.01714e-06	4.3053413201627e-05
TGIF2-C20orf24	1090.00	11.99	99.62	0.22	1.80	3.03242147769238	Up	4.00998e-19	2.37294189975904e-17
TNRC6A	8422.00	21.13	155.55	0.04	0.32	3	Up	1.073916e-26	9.78598483413729e-25
HIST1H2AA	500.00	10.00	72.00	0.48	3.51	2.8703647195834	Up	5.72452e-13	2.05982069098901e-11
SGMS2	6152.01	30.62	228.93	0.09	0.65	2.85244281158614	Up	3.91798e-39	5.69335815621302e-37
TMEM232	3193.00	6.00	35.00	0.03	0.20	2.73696559416621	Up	2.811e-06	4.03581046477638e-05
GGT1	2619.00	7.98	56.31	0.06	0.39	2.70043971814109	Up	7.55842e-11	2.12501062804808e-09
HUWE1	14599.00	78.75	496.60	0.09	0.58	2.68805599368526	Up	1.167006e-75	4.30967418766917e-73
ACSBG1	2968.00	5.00	31.00	0.03	0.19	2.66296501272243	Up	7.38528e-06	9.80101087489868e-05
GOLGA8N	5324.00	0	16.83	0.01	0.06	2.58496250072116	Up	1.520474e-05	0.00019080122888094
TNXB	4434.97	0	14.41	0.01	0.06	2.58496250072116	Up	6.08444e-05	0.000665427198931196
USP6	8018.71	0	26.02	0.01	0.06	2.58496250072116	Up	1.481742e-08	3.06430484513684e-07
PHLPP2	8315.00	0	27.53	0.01	0.06	2.58496250072116	Up	7.40716e-09	1.59986838416887e-07
RPL36A-HNRNPH2	2659.00	44.39	242.48	0.31	1.64	2.40335569423121	Up	1.532802e-34	1.90113896545455e-32
CDK15	3478.72	4.00	28.84	0.03	0.15	2.32192809488736	Up	1.087108e-05	0.000139995795825905
ADAM28	7030.15	0	19.92	0.01	0.05	2.32192809488736	Up	1.899402e-06	2.81760883817578e-05
SLC39A13	2429.00	18.02	87.37	0.13	0.65	2.32192809488736	Up	2.92738e-12	9.70183509311741e-11
NOMO3	4316.00	65.77	328.74	0.27	1.34	2.3112016882943	Up	1.341988e-43	2.22679333135135e-41
TP53TG3D	1430.00	8.17	39.06	0.11	0.52	2.24100809950379	Up	3.28296e-06	4.66298043262001e-05
TMEM217	1882.00	10.00	42.00	0.09	0.41	2.18762700317577	Up	5.5118e-06	7.49080157166574e-05
RGPD3	5873.00	6.61	31.26	0.02	0.09	2.16992500144231	Up	2.42088e-05	0.000289656375347138
OSBP2	3665.39	10.43	45.17	0.05	0.22	2.13750352374993	Up	1.235998e-06	1.90424334278545e-05
ABCD2	5341.00	9.00	40.00	0.03	0.13	2.11547721741994	Up	5.57614e-06	7.56777265100857e-05
FAM47E-STBD1	3060.00	13.50	57.56	0.08	0.34	2.08746284125034	Up	6.21012e-08	1.17539982242775e-06
MFAP3L	6341.00	27.36	101.99	0.07	0.28	2	Up	1.852474e-11	5.58197012171779e-10
ANO8	4152.00	11.08	46.03	0.05	0.20	2	Up	2.01616e-06	2.95864100866448e-05
WDR78	2483.86	9.29	37.78	0.07	0.28	2	Up	2.47508e-05	0.000295421699343864
CENPT	2345.00	72.80	278.94	0.56	2.16	1.94753258010586	Up	6.6333e-30	6.91722214012739e-28
CDH10	3438.00	16.00	66.00	0.09	0.34	1.91753783980803	Up	1.37398e-08	2.85467012182741e-07
TSPAN33	2570.00	40.81	142.00	0.29	1.00	1.78587519464715	Up	8.4738e-15	3.5879238e-13
FAM53B	5740.00	25.89	90.42	0.08	0.27	1.75488750216347	Up	5.23986e-10	1.32728707457452e-08
HKR1	2930.00	31.46	105.23	0.19	0.64	1.75207248655641	Up	8.4057e-11	2.35513041186537e-09
PPP1R14C	2211.00	39.71	130.66	0.33	1.08	1.71049338280502	Up	7.77024e-13	2.74761056760259e-11
HIP1	8024.08	63.31	202.21	0.14	0.44	1.65207669657969	Up	2.34766e-18	1.31930970892449e-16
IMP4	3077.00	40.74	126.88	0.24	0.74	1.62449086490779	Up	9.2799e-12	2.93302167567568e-10
MMP13	2719.00	21.00	61.00	0.14	0.40	1.51457317282976	Up	7.43994e-06	9.86555326781858e-05
DNAH3	12394.00	50.00	141.00	0.07	0.20	1.51457317282976	Up	2.0655e-11	6.16711841945289e-10
MBNL3	11509.13	39.23	115.15	0.06	0.17	1.50250034052918	Up	4.43618e-10	1.13719946179541e-08
IKZF5	4544.00	42.58	115.28	0.16	0.45	1.49185309632967	Up	3.23726e-09	7.36799175903614e-08
FAM135A	5705.48	78.18	216.86	0.24	0.66	1.4594316186373	Up	2.50002e-16	1.19214545941748e-14
CYP4F3	2972.00	20.37	54.81	0.12	0.33	1.4594316186373	Up	6.44626e-05	0.00069831165893251
PER3	6279.04	24.97	67.44	0.07	0.19	1.44057259138598	Up	4.88922e-06	6.71154079150363e-05
RHBDL2	1884.00	24.10	66.16	0.24	0.65	1.4374053123073	Up	7.28134e-06	9.67614435714286e-05
PPL	6238.00	53.27	145.00	0.15	0.40	1.41503749927884	Up	2.97358e-11	8.73506909569378e-10
BZRAP1	7690.33	89.59	235.83	0.20	0.53	1.40599235967584	Up	1.61958e-16	7.84490052071006e-15
MRPL34	968.00	163.59	429.17	3.39	8.93	1.39737490198488	Up	9.52186e-29	9.56391974969325e-27
ELAVL2	3765.04	78.80	197.00	0.37	0.93	1.32970544547908	Up	3.25876e-13	1.20525042289157e-11
LAPTM5	2240.00	48.48	121.00	0.39	0.98	1.32930762525296	Up	1.263348e-08	2.63708458852529e-07
LRRC37A	5177.00	53.88	128.74	0.18	0.43	1.25633975325979	Up	1.667286e-08	3.412100799e-07
ARHGAP35	8888.00	241.74	575.90	0.47	1.12	1.25276607037997	Up	1.83723e-32	2.06021435342466e-30
SOCS7	7978.00	35.50	86.04	0.08	0.19	1.24792751344359	Up	2.75708e-06	3.96535113557833e-05
CFAP54	9782.00	81.00	185.00	0.14	0.33	1.23703919730085	Up	1.10958e-10	3.05311659831933e-09
GSTT2B	1094.00	93.28	216.01	1.68	3.89	1.21130892220743	Up	1.39166e-12	4.78325910146956e-11
KIDINS220	7361.00	111.69	254.76	0.26	0.60	1.20645087746743	Up	3.51904e-14	1.4237328553542e-12
FOCAD	6096.00	47.30	103.46	0.13	0.30	1.20645087746743	Up	3.98562e-06	5.57238007173356e-05
EHBP1	4951.00	216.40	495.49	0.76	1.75	1.20328359838874	Up	2.91716e-26	2.56772814623656e-24
CYSRT1	1297.00	48.00	110.00	0.71	1.63	1.1989810347264	Up	6.26682e-07	1.01117322969777e-05
P2RY11	1976.00	47.68	108.57	0.44	1.01	1.1987798641145	Up	7.43346e-07	1.19158557885117e-05
PISD	2679.00	43.96	98.86	0.29	0.66	1.18641312423088	Up	2.92268e-06	4.1790495161572e-05
ELFN2	8361.00	74.95	164.39	0.15	0.34	1.18057224564182	Up	3.74092e-09	8.42839572110092e-08
GAGE12D	585.00	510.80	1147.55	19.90	45.04	1.17843839664922	Up	1.298022e-56	3.21988124e-54
VPS13D	16278.06	1061.75	2377.91	1.12	2.50	1.15842936260448	Up	1.729756e-114	1.10335968436364e-111
CUBN	11933.00	62.05	137.45	0.09	0.20	1.15200309344505	Up	7.89804e-08	1.4766659027027e-06
TDO2	1703.00	33.00	73.00	0.36	0.80	1.15200309344505	Up	9.10106e-05	0.000951080133957447
CHN1	2488.58	148.74	334.00	1.10	2.43	1.14345279008112	Up	9.74486e-18	5.23663614617068e-16
KIAA1644	6741.00	128.81	279.85	0.33	0.72	1.12553088208386	Up	3.78906e-14	1.52919861101068e-12
CSGALNACT1	3894.10	166.49	358.70	0.75	1.63	1.1199094637352	Up	2.23028e-17	1.17408823665595e-15
CDKL1	1638.00	49.63	98.35	0.52	1.12	1.10691520391651	Up	4.77726e-05	0.000535340867351129
SIPA1L2	6599.00	194.77	410.99	0.51	1.08	1.08246216019197	Up	6.48928e-19	3.78087160711744e-17
RANBP17	4576.00	146.97	303.84	0.56	1.17	1.0630097975258	Up	7.28732e-14	2.87258434285714e-12
C15orf39	4427.00	72.66	151.97	0.29	0.60	1.04890960048095	Up	9.46096e-08	1.7515435784395e-06
PARP6	2626.00	48.12	98.85	0.33	0.68	1.04306872189189	Up	3.1064e-05	0.00036069489929078
TREM2	1035.70	46.00	92.00	0.86	1.77	1.0413407953809	Up	8.18996e-05	0.000864513379239201
RPS10-NUDT3	2527.00	48.86	100.79	0.35	0.72	1.04064198449735	Up	1.66757e-05	0.000206672642240727
KLHL17	2564.00	85.08	174.99	0.60	1.23	1.03562390973072	Up	2.44204e-08	4.89964201960784e-07
C8orf44-SGK3	4563.00	91.26	184.51	0.35	0.71	1.02046410255972	Up	1.559482e-08	3.20886124474235e-07
ACER2	2852.00	50.75	101.99	0.32	0.64	1	Up	2.9497e-05	0.000345604640267176
GAGE12G	562.00	460.14	0	18.92	0.01	-10.8856963733394	Down	3.69816e-139	3.49305435692308e-136
VCY	549.00	94.01	0	3.99	0.01	-8.64024493622235	Down	5.1498e-29	5.24766756846473e-27
TVP23C-CDRT4	2907.00	208.83	0	1.28	0.01	-7	Down	2.53924e-63	7.37972259408284e-61
MACF1	17689.00	1190.71	0	1.15	0.01	-6.84549005094438	Down	0	0
STAP2	1438.09	77.95	0	1.03	0.01	-6.68650052718322	Down	6.72606e-24	5.31976107826087e-22
TIAM1	7198.00	425.24	0	1.02	0.01	-6.6724253419715	Down	1.261432e-128	1.0326082352e-125
TM7SF2	1601.00	66.24	0	0.77	0.01	-6.2667865406949	Down	1.374336e-20	8.91702602060766e-19
RGPD5	4759.50	2238.34	21.13	5.47	0.08	-6.09539702279256	Down	0	0
PIK3CD	5411.00	391.67	5.50	1.26	0.02	-5.97727992349992	Down	5.45178e-109	3.2654832497561e-106
KLRC2	1214.00	30.29	0	0.48	0.01	-5.58496250072116	Down	9.37368e-10	2.29510302532403e-08
LRRC37B	3028.00	66.30	0	0.39	0.01	-5.28540221886225	Down	1.374336e-20	8.90526213403694e-19
GRAMD1A	2664.00	47.08	0	0.32	0.01	-5	Down	7.17696e-15	3.0599268e-13
SH3BGR	996.98	14.32	0	0.29	0.01	-4.85798099512757	Down	6.12266e-05	0.000667526234317425
PTH1R	1991.00	28.85	0	0.27	0.01	-4.75488750216347	Down	3.7479e-09	8.43251747136968e-08
PTGES3L-AARSD1	1790.00	25.49	0	0.26	0.01	-4.70043971814109	Down	2.99644e-08	5.92723105275876e-07
ALDH1L1	3289.00	40.01	0	0.22	0.01	-4.4594316186373	Down	9.1731e-13	3.22509648962062e-11
NRCAM	6322.00	65.47	0	0.18	0.01	-4.16992500144231	Down	2.7481e-20	1.73937731443299e-18
CKMT1B	1779.00	15.40	0	0.16	0.01	-4	Down	3.06196e-05	0.000356800064911032
ACOT11	2879.85	22.06	0	0.14	0.01	-3.8073549220576	Down	2.39566e-07	4.16366725265393e-06
RLTPR	4479.00	33.82	0	0.13	0.01	-3.70043971814109	Down	1.172444e-10	3.21708153653631e-09
WNT3	3355.00	20.63	0	0.11	0.01	-3.4594316186373	Down	9.57864e-07	1.5021215908046e-05
CNOT6	6337.00	41.37	0	0.11	0.01	-3.4594316186373	Down	4.5875e-13	1.66903444444444e-11
CCDC144NL	2806.00	16.95	0	0.11	0.01	-3.4594316186373	Down	1.531302e-05	0.000191231703615561
USP49	4537.62	24.92	0	0.10	0.01	-3.32192809488736	Down	5.99164e-08	1.13799454849188e-06
ACACA	9737.00	314.54	35.75	0.56	0.06	-3.22239242133645	Down	1.909944e-57	4.83550564453608e-55
LOC643802	1344.00	20.00	2.00	0.28	0.03	-3.22239242133645	Down	6.63068e-05	0.000716551108646865
POTEG	1926.00	28.03	3.60	0.27	0.03	-3.16992500144231	Down	2.57004e-06	3.70828685781434e-05
MGLL	4235.00	43.60	5.91	0.17	0.02	-3.08746284125034	Down	7.65962e-09	1.64571258057743e-07
ARHGAP9	2338.00	46.20	5.17	0.33	0.04	-3.04439411935845	Down	1.296194e-09	3.12077767176471e-08
CORO7-PAM16	3658.00	32.11	3.13	0.16	0.02	-3	Down	2.2865e-07	3.99515240128068e-06
HECW1	6502.00	28.19	0	0.08	0.01	-3	Down	3.7479e-09	8.42865642857143e-08
CAMTA2	4432.20	72.02	10.07	0.28	0.04	-2.8073549220576	Down	5.8778e-13	2.11033643859649e-11
GOLGA8K	5188.00	17.91	0	0.06	0.01	-2.58496250072116	Down	7.6581e-06	0.000101084450309057
KSR1	4491.00	15.87	0	0.06	0.01	-2.58496250072116	Down	3.06196e-05	0.0003560398375
KIAA0368	7391.00	222.48	36.62	0.52	0.09	-2.53051471669878	Down	4.23472e-34	5.16110440496278e-32
MUC19	24831.00	79.28	0	0.05	0.01	-2.32192809488736	Down	1.682214e-24	1.35448562006557e-22
DCHS1	10759.00	30.00	6.00	0.05	0.01	-2.32192809488736	Down	4.1477e-05	0.000469613723374827
EVI5	7403.00	376.95	82.73	0.88	0.19	-2.21150410519371	Down	3.2036e-46	5.93766104150943e-44
TNS1	10067.57	237.28	53.21	0.41	0.09	-2.18762700317577	Down	3.8802e-29	3.97041465e-27
YDJC	1337.00	300.45	66.30	4.29	0.95	-2.1749782291686	Down	6.0048e-37	8.12484178512397e-35
GIGYF1	6329.00	393.73	87.32	1.08	0.24	-2.16992500144231	Down	1.156598e-47	2.2190416940625e-45
CACNA2D1	7571.00	252.70	84.80	0.84	0.19	-2.14438990933517	Down	8.4133e-21	5.509701904e-19
ZNF516	8627.00	364.54	90.03	0.73	0.18	-2.0198995574377	Down	2.673e-40	4.00265451219512e-38
KIAA0141	4675.33	1039.65	260.52	3.94	0.98	-2.00734197534117	Down	1.311312e-110	8.050800024e-108
POTEM	6666.00	15.07	0	0.04	0.01	-2	Down	3.06196e-05	0.000356715434914611
RNF152	1805.00	35.29	8.57	0.36	0.09	-2	Down	2.56004e-05	0.000304747757246728
SLC8B1	2976.00	38.92	10.12	0.23	0.06	-1.93859945533586	Down	3.86974e-05	0.000440988746728538
GSTT2	1204.79	133.32	34.65	2.14	0.56	-1.93411206434354	Down	3.12018e-15	1.35860603617021e-13
DENND3	5443.00	186.25	54.54	0.60	0.17	-1.81942775435818	Down	2.4094e-18	1.34937389281642e-16
RHBDF2	3605.00	68.71	19.49	0.34	0.10	-1.76553474636298	Down	7.91998e-08	1.47964145180677e-06
MYO18A	7562.36	1636.83	485.20	3.74	1.11	-1.75247859353753	Down	2.8689e-145	2.87569168163265e-142
GSTCD	4043.00	320.95	96.46	1.38	0.42	-1.71620703399941	Down	2.09638e-29	2.1631470605042e-27
LAIR1	2760.92	67.71	21.05	0.44	0.14	-1.65207669657969	Down	6.0467e-07	9.78549315321252e-06
ALMS1	12922.00	232.28	72.09	0.31	0.10	-1.63226821549951	Down	6.01868e-21	3.98938578785425e-19
PPAN-P2RY11	3261.82	408.06	132.30	2.22	0.72	-1.62449086490779	Down	6.12296e-34	7.37096331764706e-32
SMIM11A	900.00	72.52	23.93	1.64	0.54	-1.60266450245462	Down	3.1434e-07	5.35337151178918e-06
CELSR3	11962.00	612.96	204.71	0.88	0.29	-1.60145062350973	Down	3.0708e-48	6.08166987096774e-46
AHNAK2	18317.00	34.92	0	0.03	0.01	-1.58496250072116	Down	5.86344e-11	1.66660138333333e-09
ACTR3B	2217.00	113.54	38.47	0.93	0.32	-1.53915881110803	Down	5.19926e-10	1.31904366818182e-08
KIAA1324	6789.05	137.25	46.54	0.34	0.12	-1.50250034052918	Down	7.22796e-12	2.30974940377358e-10
RAVER1	3592.00	270.11	94.33	1.33	0.47	-1.50069358382355	Down	5.37618e-21	3.57800077073171e-19
PALM2-AKAP2	7479.00	1000.85	353.16	2.32	0.82	-1.50042899050949	Down	5.73546e-72	1.9699500234965e-69
COL16A1	5584.00	143.27	52.66	0.45	0.16	-1.49185309632967	Down	3.56484e-11	1.03420367064383e-09
PCDHGC5	3019.87	198.26	48.52	0.75	0.29	-1.37083769536831	Down	5.12496e-23	3.8965562749226e-21
FBRS	4108.00	156.99	63.62	0.67	0.27	-1.3112016882943	Down	1.95961e-10	5.23942323135547e-09
ATG2A	6373.00	623.51	256.90	1.70	0.70	-1.28010791919274	Down	3.69188e-36	4.8354767488e-34
USP54	6163.00	223.68	91.99	0.63	0.26	-1.27684020535882	Down	4.41936e-14	1.77192886334694e-12
SH3PXD2A	11247.00	79.52	30.67	0.12	0.05	-1.26303440583379	Down	2.04002e-06	2.98829771309275e-05
CCDC7	2244.90	74.52	32.12	0.62	0.26	-1.25375659224578	Down	3.95512e-05	0.000450091922891566
RNF44	4153.00	111.66	46.70	0.47	0.20	-1.23266075679027	Down	1.57607e-07	2.82107340087464e-06
STON2	9998.21	84.01	34.66	0.14	0.06	-1.22239242133645	Down	3.31972e-06	4.70974487348354e-05
TBC1D5	6923.31	995.40	444.65	2.57	1.11	-1.21120868284377	Down	6.57508e-49	1.34000676049793e-46
USP36	5234.00	88.78	37.67	0.30	0.13	-1.20645087746743	Down	4.14514e-06	5.77240420300539e-05
TRIM3	3035.93	114.79	50.56	0.68	0.30	-1.18057224564182	Down	4.57744e-07	7.55462174193548e-06
TTLL3	3662.00	88.82	38.52	0.43	0.19	-1.17833724125851	Down	7.05026e-06	9.38429729430894e-05
MTMR11	2542.13	561.34	226.72	3.64	1.61	-1.17687776208408	Down	8.33814e-34	9.94019621941748e-32
AMOT	6765.31	196.85	90.67	0.52	0.23	-1.17687776208408	Down	2.5084e-10	6.5989595286556e-09
SYNE3	3275.00	86.00	39.00	0.47	0.21	-1.16227142889888	Down	2.30562e-05	0.000277012798238748
SEMA6B	3942.00	107.55	48.40	0.48	0.22	-1.12553088208386	Down	1.77059e-06	2.64570424216611e-05
NBEAL2	8828.00	247.95	113.22	0.48	0.22	-1.12553088208386	Down	9.87024e-13	3.45782245249643e-11
R3HDM2	3974.00	110.73	52.57	0.49	0.23	-1.0911478880582	Down	4.4727e-06	6.18820093521127e-05
AUTS2	6587.00	127.00	62.00	0.34	0.16	-1.08746284125034	Down	1.948986e-06	2.87035671292354e-05
ZFP69	2159.00	84.77	40.17	0.72	0.34	-1.08246216019197	Down	7.09756e-05	0.000759319880113265
RNF38	5038.85	475.28	225.90	1.65	0.78	-1.08091999538357	Down	1.418634e-21	9.74512273342657e-20
APLN	3224.00	355.00	170.00	1.96	0.94	-1.06012099243757	Down	3.71786e-16	1.75414420518732e-14
DCP1A	5940.57	191.06	91.87	0.56	0.27	-1.05246741989414	Down	1.926292e-09	4.53338561916627e-08
IGF1R	12232.00	263.22	125.15	0.37	0.18	-1.03952836418664	Down	1.569864e-12	5.36199167065369e-11
EXOC3	2762.00	1989.52	969.28	12.92	6.30	-1.03618233630665	Down	6.04554e-80	2.39461889225806e-77
POM121C	5865.00	199.05	96.08	0.59	0.29	-1.02466205423427	Down	1.497272e-09	3.58731763668293e-08
CLCC1	4703.90	520.97	256.03	1.92	0.95	-1.01510689239021	Down	1.186006e-21	8.23930278585573e-20
CEP295	8044.00	1155.35	574.18	2.48	1.23	-1.01168180504764	Down	4.00534e-45	7.28615849777778e-43
HIPK1	3427.00	134.51	45.63	0.48	0.24	-1	Down	1.23236e-11	3.81162429219144e-10
