# Supplementary material for: SGK1, a Serine/Threonine Kinase, Inhibits Prototype Foamy Virus Replication
Source: Microbiol Spectr. 2022 Apr 19;10(3):e01995-21. doi: 10.1128/spectrum.01995-21 (PMC9241813; doi:10.1128/spectrum.01995-21)
Supplement: SUPPLEMENTAL FILE 3 — Table S3. Download spectrum.01995-21-s003.xls, XLS file, 0.03 MB [file spectrum.01995-21-s003.xls]

geneID	geneLength	PFV_mock-Expression	PFV_24hpi-Expression	PFV_mock-FPKM	PFV_24hpi-FPKM	log2 Ratio(PFV_24hpi/PFV_mock)	Up-Down-Regulation(PFV_24hpi/PFV_mock)	P-value	FDR
TAF1D	1310.00	0	913.63	0.01	13.69	10.4189067312579	Up	2.75198e-280	2.36300186137931e-277
ANKRD52	8656.00	0	595.35	0.01	1.22	6.93073733756289	Up	6.44706e-183	2.81646036947368e-180
VCY1B	545.00	1.64	175.49	0.07	7.73	6.78696968186724	Up	2.31904e-52	1.66897153294798e-50
IQCD	1369.00	0	51.55	0.01	0.74	6.20945336562895	Up	2.39298e-16	4.63176020054411e-15
ZNF532	6696.00	0	250.26	0.01	0.66	6.04439411935845	Up	2.79458e-77	3.56860700410256e-75
GATSL2	7709.00	0	286.33	0.01	0.66	6.04439411935845	Up	2.65052e-88	4.03673385443425e-86
SMN2	1478.18	0	49.92	0.01	0.65	6.02236781302845	Up	9.80226e-16	1.82767559910146e-14
EXO5	2203.00	0	62.30	0.01	0.53	5.7279204545632	Up	1.025188e-19	2.3858136811215e-18
NBEA	11120.00	0	260.20	0.01	0.41	5.35755200461808	Up	2.42312e-80	3.27924516956522e-78
MCOLN1	2098.00	0	41.75	0.01	0.37	5.20945336562895	Up	2.7598e-13	4.32893101102362e-12
MAGEA6	1656.00	0	31.06	0.01	0.36	5.16992500144231	Up	3.18288e-10	3.89468770909091e-09
ARMCX5-GPRASP2	3940.00	0	78.47	0.01	0.36	5.16992500144231	Up	1.293296e-24	3.83842237139452e-23
PHOSPHO2-KLHL23	4206.00	0	76.00	0.01	0.33	5.04439411935845	Up	5.29768e-24	1.53036577354988e-22
RGS14	2406.00	0	42.59	0.01	0.33	5.04439411935845	Up	1.363592e-13	2.18288681401479e-12
ARHGAP21	7167.00	0	134.97	0.01	0.33	5.04439411935845	Up	9.2221e-42	4.95981667602592e-40
GCOM1	5307.00	0	91.25	0.01	0.31	4.95419631038688	Up	1.352618e-28	4.77752352028369e-27
MEST	2381.00	0	37.00	0.01	0.29	4.85798099512757	Up	4.6308e-12	6.61759258536585e-11
PRF1	2508.00	2.00	39.00	0.01	0.29	4.85798099512757	Up	2.6127e-10	3.21516395848777e-09
TENM3	10894.00	0	165.53	0.01	0.27	4.75488750216347	Up	2.9704e-51	2.07187480112045e-49
LSP1	1752.80	1.46	48.65	0.02	0.53	4.7279204545632	Up	5.1164e-14	8.44570609214451e-13
NOTCH3	8071.00	0	108.99	0.01	0.24	4.58496250072116	Up	8.43094e-34	3.5856334233988e-32
SPATA17	2275.00	0	24.54	0.01	0.20	4.32192809488736	Up	4.4277e-08	4.43143720659164e-07
TGFBI	2805.00	0	31.29	0.01	0.20	4.32192809488736	Up	3.18288e-10	3.89277479764244e-09
SEMA4D	4596.71	4.92	101.65	0.02	0.40	4.32192809488736	Up	3.96556e-26	1.25233239771718e-24
TMPRSS15	3944.00	0	41.77	0.01	0.19	4.24792751344359	Up	2.7598e-13	4.33029488342785e-12
ANKRD9	1626.00	0	16.44	0.01	0.19	4.24792751344359	Up	1.24661e-05	9.26069081443914e-05
APLP1	2447.00	2.00	22.00	0.01	0.17	4.08746284125034	Up	1.510394e-05	0.000110961265655701
GLS2	2648.00	2.00	46.00	0.02	0.32	4	Up	2.54756e-12	3.7250024403993e-11
FLRT2	7179.00	0	63.41	0.01	0.16	4	Up	5.06534e-20	1.20068568624465e-18
CCDC170	5283.00	4.00	45.00	0.01	0.15	3.90689059560852	Up	2.7007e-10	3.31771735076468e-09
TRPV1	4416.00	0	37.82	0.01	0.15	3.90689059560852	Up	4.6308e-12	6.61569425129088e-11
USHBP1	2410.00	1.00	19.00	0.01	0.15	3.90689059560852	Up	1.671796e-05	0.000122187825641327
LRRC8B	7794.00	0	67.88	0.01	0.15	3.90689059560852	Up	3.01878e-21	7.65095580458015e-20
LRMP	2841.69	0	21.00	0.01	0.14	3.8073549220576	Up	3.6708e-07	3.32448048008729e-06
IQCJ-SCHIP1	2418.08	0	18.49	0.01	0.14	3.8073549220576	Up	3.04328e-06	2.45722163683528e-05
ABCA12	8977.83	6.00	69.00	0.01	0.14	3.8073549220576	Up	2.9402e-15	5.31112950308306e-14
ADAMTS16	4974.00	0	40.15	0.01	0.14	3.8073549220576	Up	5.58564e-13	8.58568034814815e-12
MEP1A	2929.00	1.00	20.00	0.01	0.13	3.70043971814109	Up	8.63604e-06	6.5713073197861e-05
MAFA	2373.00	0	16.00	0.01	0.13	3.70043971814109	Up	1.24661e-05	9.25654856418667e-05
ALOX5	2390.00	1.00	16.00	0.01	0.12	3.58496250072116	Up	0.0001196804	0.000762189677851662
B3GALT1	2168.00	7.30	77.60	0.06	0.67	3.48112668973662	Up	1.198114e-16	2.35937024230921e-15
DPY19L1	4865.00	0	28.61	0.01	0.11	3.4594316186373	Up	2.63878e-09	2.97187972772501e-08
PHLPP2	8461.00	0	51.14	0.01	0.11	3.4594316186373	Up	2.39298e-16	4.62996075990676e-15
FAM73B	3587.00	0	21.89	0.01	0.11	3.4594316186373	Up	3.6708e-07	3.32266778625954e-06
MFAP3L	6280.55	27.36	268.06	0.07	0.76	3.44057259138598	Up	1.399714e-52	1.01173521956459e-50
PDGFRA	6574.00	5.14	37.40	0.01	0.10	3.32192809488736	Up	1.681684e-07	1.58080835349188e-06
PLGLB2	3014.00	0	16.05	0.01	0.10	3.32192809488736	Up	1.24661e-05	9.26621958507463e-05
ZNF518B	6936.00	0	39.43	0.01	0.10	3.32192809488736	Up	1.13049e-12	1.69989924456522e-11
BIRC6	15702.00	0	86.70	0.01	0.10	3.32192809488736	Up	4.59352e-27	1.51701911830239e-25
PADI4	2265.00	3.00	23.00	0.02	0.19	3.24792751344359	Up	3.82278e-05	0.000263650587951807
POSTN	3169.26	4.13	32.00	0.02	0.18	3.16992500144231	Up	7.65476e-07	6.67055743692039e-06
STAT4	2775.00	0	13.00	0.01	0.09	3.16992500144231	Up	0.0001033506	0.000664995682325581
CYP24A1	3266.00	3.00	31.00	0.02	0.17	3.08746284125034	Up	2.95106e-07	2.70163033308824e-06
MBNL3	11380.14	39.23	326.07	0.06	0.50	3.05889368905357	Up	2.76804e-59	2.3850160567474e-57
ZNF286B	5327.00	2.57	24.70	0.01	0.08	3	Up	4.28734e-06	3.40376385589032e-05
LPIN3	4436.00	0	19.00	0.01	0.08	3	Up	1.503656e-06	1.26345665787076e-05
ARVCF	4036.00	0	16.07	0.01	0.07	2.8073549220576	Up	1.24661e-05	9.27037049723757e-05
ADCYAP1R1	6428.00	0	26.00	0.01	0.07	2.8073549220576	Up	1.080912e-08	1.15369865889413e-07
HDAC4	8976.00	0	34.56	0.01	0.07	2.8073549220576	Up	3.83918e-11	5.06084813022763e-10
MYT1	5535.00	0	22.00	0.01	0.07	2.8073549220576	Up	1.813704e-07	1.6969018712756e-06
FGF7	3936.00	5.16	30.49	0.02	0.14	2.8073549220576	Up	9.43528e-06	7.12719269770969e-05
KCND2	5333.00	3.00	21.00	0.01	0.07	2.8073549220576	Up	0.0001244262	0.000789988986792453
NODAL	2086.00	4.00	30.00	0.04	0.27	2.75488750216347	Up	2.50468e-06	2.04622823753281e-05
ZSCAN5A	1922.00	13.04	80.83	0.12	0.79	2.71881824745595	Up	1.59578e-13	2.54313713792e-12
CYP4F2	2406.00	27.63	169.16	0.21	1.30	2.63005039024969	Up	2.70848e-27	9.0286292476573e-26
LGSN	5634.00	5.00	39.00	0.02	0.12	2.58496250072116	Up	5.1769e-08	5.15124822777223e-07
CCR4	1657.00	10.00	56.00	0.11	0.65	2.56293619439116	Up	2.29768e-09	2.60125163355308e-08
NEU4	2188.73	11.00	61.00	0.09	0.52	2.53051471669878	Up	4.92542e-10	5.92501852270531e-09
CYP4F3	2988.00	20.37	107.84	0.12	0.66	2.4594316186373	Up	2.99272e-16	5.75013277160494e-15
MTCL1	6092.00	20.73	112.35	0.06	0.33	2.4594316186373	Up	1.999272e-17	4.11097209512799e-16
SEMA6C	3924.93	108.95	584.94	0.49	2.69	2.45675251844142	Up	1.432864e-82	1.99886534812325e-80
WDR78	2585.22	9.29	51.21	0.07	0.37	2.40209844357135	Up	1.074958e-08	1.14783572718696e-07
C3orf80	2578.00	33.00	169.00	0.23	1.21	2.39530128121758	Up	3.853e-24	1.11757196272568e-22
FAM135A	5717.35	78.18	391.20	0.24	1.22	2.34577483684173	Up	5.15394e-53	3.76358533548387e-51
NOMO3	4316.00	65.77	328.92	0.27	1.37	2.34314458079706	Up	6.05356e-45	3.54681641317647e-43
CDC42EP5	891.00	9.00	45.00	0.21	1.06	2.33560303178444	Up	2.77506e-07	2.5451848640884e-06
RGPD3	5873.00	6.61	32.82	0.02	0.10	2.32192809488736	Up	1.031648e-05	7.75987519951669e-05
HNF4G	4093.00	9.00	46.00	0.04	0.20	2.32192809488736	Up	1.626416e-07	1.53058899531368e-06
USP6	8052.06	0	23.31	0.01	0.05	2.32192809488736	Up	8.96132e-08	8.71833675796054e-07
TP53INP2	4124.00	6.84	34.05	0.03	0.15	2.32192809488736	Up	3.43446e-06	2.75653468041902e-05
KLHDC7A	5057.00	6.73	28.42	0.02	0.10	2.32192809488736	Up	8.83448e-05	0.000576713557425613
RPS6KL1	5195.00	0	15.00	0.01	0.05	2.32192809488736	Up	2.52304e-05	0.000179631791393853
P2RY11	1976.00	47.68	226.96	0.44	2.16	2.29545588352617	Up	2.1158e-30	8.08060365030675e-29
HES2	4260.00	9.00	45.99	0.04	0.19	2.24792751344359	Up	2.77506e-07	2.54565367692024e-06
ABCD2	5341.00	9.00	43.00	0.03	0.14	2.22239242133645	Up	7.99874e-07	6.9544910872905e-06
SGMS2	6174.06	30.62	143.87	0.09	0.41	2.18762700317577	Up	1.169934e-19	2.71000246827907e-18
PPP1R14C	2211.00	39.71	177.00	0.33	1.49	2.17477440110371	Up	3.9193e-23	1.09780077952756e-21
CENPT	2345.00	72.80	318.60	0.56	2.52	2.16992500144231	Up	1.759742e-39	8.92450825702648e-38
DNAH3	12394.00	50.00	216.00	0.07	0.31	2.14684138832927	Up	7.65238e-27	2.50561360131492e-25
TSNAXIP1	2377.28	7.00	33.00	0.06	0.26	2.11547721741994	Up	1.82521e-05	0.000132602638103574
CDH10	3262.17	16.00	69.00	0.09	0.39	2.11547721741994	Up	1.672594e-09	1.91843681225242e-08
STXBP5L	9293.00	15.00	67.00	0.03	0.13	2.11547721741994	Up	1.687912e-09	1.93511494990792e-08
PCDH20	4777.00	18.00	80.00	0.07	0.30	2.09953567355091	Up	4.7404e-11	6.18337875327397e-10
PAQR9	2106.00	22.00	90.00	0.19	0.80	2.07400058144378	Up	1.61121e-11	2.19659130632357e-10
GGT1	2616.22	7.98	34.92	0.06	0.25	2.05889368905357	Up	1.075572e-05	8.07076039535935e-05
CGREF1	1719.17	20.00	82.00	0.22	0.91	2.0483630215614	Up	1.243232e-10	1.56827355785208e-09
PPL	6238.00	53.27	219.00	0.15	0.62	2.04730571477836	Up	3.213e-26	1.01984592734226e-24
DLL4	3420.00	22.66	91.41	0.12	0.49	2.02974734339405	Up	9.83368e-12	1.36912756880067e-10
FMO5	2370.98	8.00	31.00	0.06	0.24	2	Up	0.000135875	0.000858627934272301
DAB2IP	5471.00	0	13.26	0.01	0.04	2	Up	0.0001033506	0.000666200696505307
RSPO2	2593.60	9.00	39.00	0.07	0.28	2	Up	6.36104e-06	4.93753918453865e-05
FAM53B	5740.00	25.89	103.23	0.08	0.32	2	Up	4.62442e-13	7.14568305429724e-12
CCDC148	2590.00	4.00	23.00	0.04	0.16	2	Up	0.000141253	0.000889227898622172
FAM135B	6962.00	0	17.00	0.01	0.04	2	Up	6.15938e-06	4.79221126011561e-05
FAM47E-STBD1	3060.00	13.50	52.31	0.08	0.31	1.95419631038688	Up	4.4589e-07	3.99105208123652e-06
TNNT3	1226.64	9.00	36.00	0.15	0.58	1.95109039951905	Up	2.88474e-05	0.000203291101570681
TSPAN33	2570.00	40.81	155.42	0.29	1.12	1.94937392693003	Up	5.5126e-18	1.17073989424307e-16
HIP1	8040.00	63.31	247.43	0.14	0.54	1.94753258010586	Up	4.5675e-28	1.56984565217391e-26
USP29	3606.00	13.00	45.00	0.06	0.23	1.93859945533586	Up	1.281832e-05	9.50250033700506e-05
ELF3	3133.00	8.00	33.00	0.05	0.19	1.92599941855622	Up	5.01118e-05	0.000340566029421397
XRRA1	4797.10	62.13	230.53	0.23	0.86	1.90270279864508	Up	6.00222e-25	1.80291049722557e-23
CLCA2	4024.00	31.00	115.00	0.14	0.52	1.89308479608349	Up	3.37694e-13	5.27866810671689e-12
BMP3	5734.00	20.00	72.00	0.06	0.22	1.87446911791614	Up	1.538018e-08	1.61903133451702e-07
DNAH12	9573.00	19.00	60.00	0.03	0.11	1.87446911791614	Up	1.63787e-06	1.36998995196507e-05
SPOCK2	3944.45	4.00	23.00	0.03	0.11	1.87446911791614	Up	0.000141253	0.000889340316814159
FAM222A	3140.00	28.00	99.00	0.16	0.58	1.85798099512757	Up	4.59464e-11	6.00110834723315e-10
ARHGAP20	6092.17	35.00	123.00	0.10	0.36	1.84799690655495	Up	2.45118e-13	3.86431359164293e-12
ANO8	4152.00	11.08	40.38	0.05	0.18	1.84799690655495	Up	2.48938e-05	0.000177590750265005
MYCT1	3043.00	17.00	60.00	0.10	0.36	1.84799690655495	Up	3.32114e-07	3.02154574862989e-06
IL33	2679.79	55.00	193.00	0.37	1.33	1.84582906987224	Up	4.42918e-20	1.0518932873629e-18
MAF	5318.57	20.00	74.00	0.07	0.25	1.83650126771712	Up	5.98806e-09	6.53126071222076e-08
TMEM38A	1625.00	16.00	54.00	0.18	0.64	1.83007499855769	Up	2.33506e-06	1.91551075802998e-05
DACH1	5239.00	208.00	710.00	0.69	2.42	1.81033878049643	Up	1.37302e-67	1.40121192704918e-65
ANKRD20A4	3517.00	12.50	40.92	0.06	0.21	1.8073549220576	Up	5.72994e-05	0.000385624962
RPL36A-HNRNPH2	2638.98	44.39	151.59	0.31	1.06	1.77372414417632	Up	1.10574e-15	2.05554548264278e-14
HSPA12A	5722.00	610.00	2009.00	1.86	6.26	1.75086003582459	Up	1.690324e-180	7.13402676677966e-178
KRT17	1574.00	14.64	46.84	0.17	0.57	1.7454271729144	Up	1.817088e-05	0.000132108929308029
MRPL34	968.00	163.59	531.87	3.39	11.31	1.73824175085348	Up	1.921712e-48	1.2301426866838e-46
PRODH	2027.14	16.00	54.00	0.15	0.50	1.73696559416621	Up	2.33506e-06	1.91582632817133e-05
TNRC6A	8422.00	21.13	61.71	0.04	0.13	1.70043971814109	Up	4.54692e-06	3.5989464373808e-05
TPO	2901.61	28.68	91.79	0.18	0.58	1.68805599368526	Up	1.73653e-09	1.9885644299839e-08
DENND6B	2006.00	17.00	54.00	0.16	0.51	1.6724253419715	Up	5.12042e-06	4.02029255620369e-05
TREM2	1050.66	46.00	142.00	0.86	2.74	1.67176732825843	Up	2.7748e-13	4.35108909319899e-12
CNTN6	3822.00	12.00	41.00	0.06	0.19	1.66296501272243	Up	3.61066e-05	0.000250582621683389
C4B_2	5427.00	18.78	56.68	0.06	0.19	1.66296501272243	Up	4.50098e-06	3.56485060368957e-05
C4B	5427.00	18.78	56.68	0.06	0.19	1.66296501272243	Up	4.50098e-06	3.56428376466847e-05
VGLL3	10416.00	208.00	631.00	0.34	1.07	1.65400414515081	Up	1.226906e-52	8.90705140116618e-51
IKZF5	4544.00	42.58	125.84	0.16	0.50	1.64385618977472	Up	2.17636e-11	2.93255088528139e-10
GAS1	2828.00	91.00	279.00	0.58	1.81	1.64186489195563	Up	1.75366e-24	5.17392033886256e-23
SAMD11	2554.00	19.86	59.79	0.14	0.43	1.61890983264449	Up	2.54406e-06	2.07635654080629e-05
MTUS1	4472.86	156.98	435.89	0.57	1.75	1.61832109766759	Up	4.59616e-33	1.91386254448161e-31
BZRAP1	7533.84	89.59	257.22	0.20	0.61	1.60880924267552	Up	4.28846e-21	1.07920103547246e-19
WNT5B	2184.00	57.06	170.67	0.48	1.46	1.60486205815886	Up	5.10896e-15	9.08052911920057e-14
ADAM28	6989.00	0	13.64	0.01	0.03	1.58496250072116	Up	0.0001033506	0.00066602828431677
FMNL3	11104.19	0	21.26	0.01	0.03	1.58496250072116	Up	3.6708e-07	3.32327179785494e-06
SMAD6	2878.00	19.56	56.43	0.12	0.36	1.58496250072116	Up	9.32058e-06	7.05982547771863e-05
PDE11A	7062.27	37.00	84.00	0.07	0.21	1.58496250072116	Up	9.12262e-06	6.92568172621951e-05
SPACA6	997.40	28.61	73.77	0.51	1.51	1.56597939735358	Up	3.3623e-06	2.70210205906084e-05
PHOSPHO1	2098.94	58.00	166.00	0.50	1.48	1.56559717585423	Up	5.38062e-14	8.86422882037711e-13
OSR2	1824.58	16.00	45.00	0.16	0.47	1.55458885167764	Up	0.0001218284	0.000774581638810162
C7orf57	2060.51	16.00	48.00	0.15	0.44	1.55254102302878	Up	3.39288e-05	0.000236324768895105
MCTP2	4556.15	73.39	169.13	0.23	0.67	1.54252723440076	Up	1.334444e-10	1.67696139510472e-09
SKIDA1	6596.00	22.00	63.00	0.06	0.17	1.50250034052918	Up	3.91624e-06	3.12458482024992e-05
ATOH8	5863.00	18.96	54.31	0.06	0.17	1.50250034052918	Up	1.075696e-05	8.0704748707442e-05
DLX6	1875.00	34.00	92.00	0.33	0.93	1.49476469174958	Up	7.82566e-08	7.65835172568284e-07
CYSRT1	1297.00	48.00	132.00	0.71	2.00	1.49410907027004	Up	7.09132e-11	9.11856231964885e-10
SEPT4	1783.44	14.00	42.00	0.16	0.45	1.49185309632967	Up	0.0001077364	0.000691072667800103
ZNF117	6404.00	19.04	51.68	0.05	0.14	1.48542682717024	Up	7.4749e-05	0.000493785607905558
ELFN2	8361.00	74.95	198.53	0.15	0.42	1.48542682717024	Up	4.72086e-15	8.40873639914163e-14
PPP2R2D	5133.00	240.80	657.25	0.82	2.29	1.48165178347886	Up	7.41444e-48	4.66819141441214e-46
CCDC85A	3983.00	21.00	56.25	0.09	0.25	1.47393118833241	Up	3.57736e-05	0.000248444683754009
CDKN1C	1768.34	61.00	160.09	0.62	1.72	1.47206844431522	Up	4.09128e-12	5.87187108242075e-11
EGLN3	2722.00	26.36	69.39	0.17	0.47	1.4671260104273	Up	4.69468e-06	3.71059281637835e-05
HEY1	2293.56	172.00	461.00	1.36	3.74	1.4594316186373	Up	4.31882e-33	1.80441169161074e-31
PLCL1	6608.00	45.00	122.00	0.12	0.33	1.4594316186373	Up	5.61046e-10	6.71825267900938e-09
MED12L	10440.00	274.51	720.61	0.45	1.22	1.43888424123321	Up	2.64472e-49	1.73534051963109e-47
SCN9A	9760.00	110.61	300.00	0.20	0.54	1.43295940727611	Up	1.28467e-22	3.48280540772999e-21
MYB	3313.66	41.00	108.00	0.22	0.59	1.42321143072454	Up	1.142808e-08	1.21767488267009e-07
HMCN1	18212.00	153.00	386.00	0.14	0.37	1.40209844357135	Up	1.282884e-25	3.9658714443203e-24
ZSWIM5	5836.00	36.00	96.00	0.11	0.29	1.39854937649027	Up	5.67282e-08	5.61777255199841e-07
LBH	2938.00	134.00	346.00	0.82	2.16	1.39733549754539	Up	6.22544e-24	1.79109972778741e-22
ICAM1	3246.00	29.00	74.00	0.16	0.42	1.39231742277876	Up	4.19006e-06	3.33078001787709e-05
MAPT	6033.22	26.00	72.00	0.08	0.21	1.39231742277876	Up	1.398992e-06	1.18109170340736e-05
GBX2	1765.07	27.00	68.00	0.28	0.73	1.38246963682241	Up	1.28174e-05	9.5046479273377e-05
SAP30	1109.00	2307.00	5833.00	40.79	105.77	1.37464307542991	Up	0	0
TMTC1	8741.00	183.00	462.00	0.36	0.93	1.36923380966572	Up	2.22862e-30	8.49844818070444e-29
MMP13	2719.00	21.00	53.00	0.14	0.36	1.36257007938471	Up	0.000117218	0.000748230048192771
PTGFR	5368.68	386.00	962.00	1.25	3.20	1.35614381022528	Up	3.42974e-60	3.02314887575221e-58
CHRNA9	2276.00	23.00	56.00	0.18	0.46	1.3536369546147	Up	0.0001201736	0.000765037150351528
KLF15	2525.00	76.00	189.00	0.54	1.38	1.3536369546147	Up	4.90774e-13	7.57407088565231e-12
RHBDL2	1884.00	24.10	61.27	0.24	0.61	1.34577483684173	Up	3.18306e-05	0.000222769468971332
CADM4	2176.00	34.00	83.00	0.28	0.71	1.34239219744708	Up	2.55786e-06	2.08727746550877e-05
NR4A3	5634.00	55.00	150.00	0.19	0.48	1.33703498727757	Up	4.83852e-12	6.89662201030338e-11
RASSF2	5417.43	467.00	1140.00	1.50	3.76	1.32577016118176	Up	1.178728e-68	1.23325655159664e-66
GJA1	3169.00	251.00	614.00	1.41	3.53	1.32397302087239	Up	6.65034e-38	3.22179214669261e-36
C4A	5426.00	48.45	120.50	0.16	0.40	1.32192809488736	Up	7.60956e-09	8.23313723919183e-08
GPR153	4082.00	82.83	204.39	0.36	0.90	1.32192809488736	Up	5.7889e-14	9.5085355474934e-13
KCNJ8	2389.00	32.00	77.00	0.24	0.60	1.32192809488736	Up	7.69808e-06	5.90359994086849e-05
NEDD9	4189.83	72.00	163.00	0.28	0.70	1.32192809488736	Up	6.46906e-10	7.71115668070847e-09
ATF3	2052.75	161.34	389.43	1.43	3.56	1.31586209418801	Up	3.9404e-24	1.14225728055879e-22
LOC100505549	1982.00	89.68	217.60	0.83	2.06	1.31146109583629	Up	2.5257e-14	4.258121577522e-13
BMPER	5031.00	72.00	173.00	0.25	0.62	1.31034012061215	Up	1.859882e-11	2.52524109498364e-10
BRSK2	4111.66	50.00	118.00	0.21	0.52	1.30812229536233	Up	4.90022e-08	4.88179148709742e-07
KLF5	3152.86	223.00	522.00	1.22	3.02	1.30766740176219	Up	3.31378e-30	1.25787249664634e-28
ID4	3876.00	42.00	100.00	0.19	0.47	1.30666133823405	Up	4.24482e-07	3.80764635518732e-06
CAPN15	4744.00	145.31	351.67	0.54	1.33	1.30039493333772	Up	5.43016e-22	1.43010485626653e-20
TBX18	6068.00	175.11	417.66	0.50	1.23	1.29865831556452	Up	3.49878e-25	1.06247708268293e-23
PWWP2B	2535.07	53.11	124.56	0.37	0.91	1.29834127456975	Up	2.85976e-08	2.91847884262295e-07
GDPD5	3174.00	125.50	299.11	0.70	1.72	1.29698173775713	Up	1.314042e-18	2.89309989761273e-17
RHOV	1705.00	28.00	68.00	0.31	0.76	1.29373120305671	Up	2.2944e-05	0.000164411091798561
KCNMB4	4725.00	177.63	424.41	0.66	1.61	1.28652275875616	Up	8.44966e-26	2.63335398823529e-24
EVI5L	3794.58	213.66	504.99	0.99	2.41	1.28353271615035	Up	9.38724e-30	3.50189757662921e-28
ARHGEF26	5173.39	313.00	745.00	1.06	2.58	1.28330680086005	Up	1.283016e-43	7.26099577636364e-42
NPIPA2	1088.00	25.63	59.73	0.46	1.11	1.27085391029309	Up	0.0001210146	0.000769800627053264
SLC16A12	4622.00	44.00	105.00	0.17	0.41	1.27008916336774	Up	2.06052e-07	1.91451524328358e-06
ZFAND4	3634.57	66.21	154.39	0.32	0.77	1.2667865406949	Up	6.6663e-10	7.93866744619799e-09
SIPA1L2	6599.00	194.77	454.49	0.51	1.22	1.25831199559139	Up	1.805546e-26	5.81628731513583e-25
MUM1L1	4194.15	85.17	199.15	0.36	0.86	1.25633975325979	Up	1.875908e-12	2.77469469010989e-11
PCDH7	5619.66	236.00	533.00	0.71	1.69	1.2511323167775	Up	5.9611e-29	2.13578922446043e-27
IFITM10	3709.00	30.00	67.00	0.14	0.33	1.23703919730085	Up	9.73974e-05	0.00063175114805939
NR4A2	3531.00	308.12	709.88	1.55	3.65	1.23562824849314	Up	2.8222e-39	1.42114463498483e-37
HLA-A	1611.00	61.62	141.81	0.72	1.69	1.23095443483987	Up	4.74226e-09	5.21700977512702e-08
PPARGC1A	6318.00	109.06	247.00	0.30	0.70	1.22239242133645	Up	2.55898e-14	4.31276893265651e-13
ABCA5	8566.36	473.00	1061.00	0.94	2.19	1.22019820792354	Up	2.90188e-55	2.26519479247649e-53
PRICKLE2	8322.00	833.61	1895.92	1.73	4.03	1.22000780089124	Up	7.71868e-100	1.39783891403636e-97
ALDH4A1	3346.77	979.00	2209.00	5.16	12.01	1.21879318028238	Up	2.52226e-114	5.50936809298245e-112
ZNF559	2947.84	38.00	82.45	0.22	0.51	1.2129937233342	Up	3.01544e-05	0.000212021661555838
AFF2	13629.00	102.00	236.00	0.13	0.30	1.20645087746743	Up	3.16272e-14	5.28911287575554e-13
USP49	8806.00	24.92	113.42	0.10	0.23	1.20163386116965	Up	1.076724e-15	2.00235282479462e-14
IL6	1181.05	86.00	196.00	1.44	3.31	1.20076240536491	Up	9.0742e-12	1.26657317376682e-10
CASZ1	5435.63	93.00	215.00	0.31	0.71	1.19555080911781	Up	4.512e-13	6.98280372902424e-12
TAF2	5020.00	883.34	1976.11	3.08	7.05	1.19469290659125	Up	6.71228e-101	1.228988855e-98
PPM1E	6545.00	446.00	991.00	1.18	2.69	1.18881931319478	Up	7.83944e-51	5.37768306997245e-49
PHOSPHO2	1165.20	82.00	179.02	1.35	3.07	1.18527924831935	Up	4.05002e-10	4.90155761944107e-09
SLC4A4	7675.28	202.00	450.00	0.46	1.04	1.17687776208408	Up	4.26282e-24	1.23356747030796e-22
SHROOM4	9558.00	471.88	1042.48	0.85	1.92	1.17557156458345	Up	6.35436e-53	4.6266058e-51
MGAT4A	7766.62	536.86	1125.85	1.14	2.57	1.17273453502914	Up	2.11436e-51	1.48727904971751e-49
PRUNE2	9765.00	18.00	51.00	0.04	0.09	1.16992500144231	Up	3.85248e-05	0.000265331501811644
CDC40	3852.00	1153.18	2517.68	5.28	11.82	1.16262020081908	Up	4.84962e-122	1.17815012312195e-119
C22orf39	1689.74	296.85	665.93	3.36	7.52	1.16227142889888	Up	2.2399e-35	1.00496846666667e-33
CFI	2207.00	72.33	156.81	0.59	1.32	1.16175106999661	Up	6.98434e-09	7.58469473789795e-08
TCFL5	2741.34	141.91	305.48	0.92	2.05	1.15591814344843	Up	5.76426e-16	1.08986969066059e-14
ABHD3	1950.65	208.69	447.32	1.94	4.32	1.15497465997634	Up	2.07286e-22	5.56209987715517e-21
IKZF2	9456.54	461.00	1001.00	0.84	1.87	1.15457703710888	Up	3.96536e-49	2.59163856587927e-47
PIK3R1	6957.96	728.00	1584.00	1.82	4.04	1.1504168425531	Up	5.23172e-77	6.62977403155216e-75
HSD11B2	1882.00	33.00	71.00	0.32	0.71	1.14974711950468	Up	0.0001097584	0.000703499078095238
IL4I1	1889.14	36.01	82.52	0.37	0.82	1.14809863898913	Up	1.098264e-05	8.21874436183321e-05
EAF2	1027.00	96.00	208.00	1.86	4.12	1.14734171607519	Up	2.21094e-11	2.97512115320184e-10
EOMES	3339.31	56.00	138.00	0.34	0.75	1.14135584924554	Up	9.0761e-10	1.06908214806055e-08
FAM46A	5612.00	1070.00	2299.00	3.32	7.31	1.13868816460551	Up	3.49096e-108	7.18416487272727e-106
GPC5	2942.00	57.00	123.00	0.35	0.77	1.13750352374994	Up	3.08778e-07	2.82160769834862e-06
PLIN4	6353.00	36.00	77.00	0.10	0.22	1.13750352374993	Up	6.18502e-05	0.000414626956575582
L2HGDH	6095.00	194.35	415.20	0.55	1.21	1.13750352374993	Up	9.77626e-21	2.41028366594059e-19
CLGN	2738.00	279.00	598.00	1.83	4.02	1.13535185289489	Up	2.72626e-29	9.97598828214548e-28
SESN3	9443.00	1887.00	4050.72	3.45	7.57	1.1336969383202	Up	1.158364e-188	5.44234376679245e-186
GHR	4520.64	261.95	555.00	1.01	2.21	1.12969107663964	Up	6.93358e-27	2.27624358048781e-25
FZD1	4350.00	761.00	1619.00	3.07	6.70	1.12592243997496	Up	3.1056e-75	3.74491746246973e-73
DEPTOR	2636.00	64.80	137.70	0.44	0.96	1.12553088208386	Up	8.36182e-08	8.16219834653077e-07
MSC	2058.00	102.00	217.00	0.91	1.98	1.12156197988091	Up	1.960714e-11	2.65202277642586e-10
MMD	2723.00	1097.00	2327.67	7.23	15.72	1.12053366530749	Up	1.124554e-106	2.23127642661355e-104
ITPR1	10084.25	1862.30	3961.28	3.19	6.93	1.11929892837234	Up	2.95612e-181	1.26914386413793e-178
TDO2	1703.00	33.00	70.00	0.36	0.78	1.11547721741994	Up	0.0001538334	0.000962221927505652
LHX6	3434.00	34.00	74.00	0.18	0.39	1.11547721741994	Up	6.44852e-05	0.000430610341968356
ELAVL2	3767.29	78.80	167.41	0.37	0.80	1.11247472925841	Up	3.1998e-09	3.57702445791246e-08
HEY2	2672.00	37.00	79.00	0.25	0.54	1.11103131238874	Up	5.1102e-05	0.000346208924500068
RNF103	2687.98	1086.37	2260.60	7.17	15.48	1.11036044744251	Up	1.2599e-99	2.26518194223827e-97
SEMA3G	4700.00	37.00	79.00	0.14	0.30	1.09953567355091	Up	5.1102e-05	0.000346256027755102
KYNU	1604.12	75.75	153.94	0.86	1.84	1.09729720135491	Up	7.37318e-08	7.23545045044335e-07
EPN2	4666.88	209.95	439.42	0.79	1.69	1.09709868810508	Up	4.33278e-21	1.08980358363636e-19
SOCS7	7978.00	35.50	77.89	0.08	0.17	1.08746284125034	Up	3.78276e-05	0.000261252272250728
ZIC5	4597.00	154.00	321.00	0.59	1.25	1.08314123530025	Up	1.342316e-15	2.48513090825279e-14
TPPP	6022.00	89.00	185.00	0.26	0.55	1.08091999538357	Up	1.513274e-09	1.7413140422366e-08
KDM7A	9178.00	817.79	1683.45	1.54	3.24	1.07306346218972	Up	4.40206e-73	5.11028886060606e-71
AXIN2	4232.00	99.00	201.00	0.41	0.86	1.06871275008401	Up	8.27718e-10	9.78447942938524e-09
EIF4A3	1734.00	1209.77	2472.12	12.95	27.13	1.06693694970795	Up	9.10008e-105	1.75659761302326e-102
ARAP2	7362.00	443.57	897.88	1.04	2.16	1.05444778402238	Up	2.37004e-38	1.15831925495584e-36
FOCAD	6096.00	47.30	90.88	0.13	0.27	1.05444778402238	Up	0.0001298088	0.000822381103879914
CYP2R1	1618.00	159.00	323.00	1.84	3.82	1.05386687197874	Up	6.53292e-15	1.15169020120354e-13
PLPP3	3308.00	711.00	1432.95	3.82	7.88	1.04462299142063	Up	1.722324e-59	1.4943411123345e-57
SMIM11A	900.00	72.52	145.81	1.64	3.38	1.0433274316641	Up	2.42364e-07	2.23646691272929e-06
L3MBTL3	4187.48	770.00	1549.00	3.24	6.67	1.04169294829996	Up	4.89084e-64	4.74802365847953e-62
C11orf95	5582.00	226.21	457.32	0.71	1.46	1.04007743937534	Up	2.82692e-20	6.78815187270974e-19
ATP8B4	5677.00	58.00	118.00	0.18	0.37	1.03952836418664	Up	2.49256e-06	2.03666075668581e-05
PREB	2165.00	3242.90	6501.07	27.30	56.07	1.0383281186591	Up	1.05907e-260	8.241219396875e-258
NANOS1	4017.00	47.00	95.00	0.21	0.43	1.03394733192334	Up	2.77582e-05	0.000196198392903775
TYMSOS	844.00	43.57	86.62	1.06	2.17	1.03363077788128	Up	8.20036e-05	0.000538352661112576
SAMD5	6324.00	232.00	464.00	0.64	1.31	1.03342300153745	Up	4.29428e-20	1.02082927236277e-18
IMP4	3077.00	40.74	82.00	0.24	0.49	1.02974734339405	Up	7.72198e-05	0.000508825149457528
CCDC189	1415.29	121.00	240.00	1.62	3.30	1.02647221136119	Up	6.37378e-11	8.22989348094374e-10
ACER2	2852.00	50.75	101.58	0.32	0.65	1.02236781302845	Up	1.564694e-05	0.000114781102648402
FSTL3	2511.00	268.91	532.95	1.93	3.92	1.02225280684713	Up	1.908458e-22	5.12925123130059e-21
LAPTM5	2240.00	48.48	95.27	0.39	0.79	1.01837852931485	Up	4.28892e-05	0.000293644203794336
ARL14	1288.00	126.00	249.00	1.88	3.80	1.01526675665331	Up	3.40288e-11	4.50239717747078e-10
WHAMM	3854.00	208.28	409.91	0.95	1.92	1.01510689239021	Up	2.91744e-17	5.94494054337152e-16
ING1	2470.76	613.00	1165.00	4.32	8.72	1.01329682261346	Up	1.161734e-42	6.3789059170893e-41
SGK1	2415.65	4594.00	9002.00	34.37	69.05	1.00649156277312	Up	0	0
ZNF654	4957.00	432.98	850.30	1.53	3.07	1.00470700267753	Up	3.25844e-34	1.40499418943723e-32
C9orf72	2898.29	1313.00	2596.00	8.19	16.41	1.0026398818727	Up	5.43114e-102	1.00550793412639e-99
MITF	4665.64	209.00	420.00	0.81	1.62	1	Up	1.616194e-18	3.54112158328201e-17
FAM126B	9333.00	128.29	252.54	0.24	0.48	1	Up	3.16956e-11	4.21046751453721e-10
MSX2	2208.00	143.00	280.00	1.18	2.36	1	Up	3.56124e-12	5.14376086078886e-11
SAMD12	6601.08	111.20	184.87	0.25	0.50	1	Up	7.9563e-06	6.08943680036883e-05
BMP2	3165.00	158.00	309.00	0.89	1.78	1	Up	2.98002e-13	4.66407781395349e-12
DNAH10	13680.00	0	13.00	0.01	0.02	1	Up	0.0001033506	0.000665081610182194
VCY	549.00	94.01	0	3.99	0.01	-8.64024493622235	Down	1.541712e-28	5.41851383373324e-27
PAXIP1	3712.00	654.99	0	3.12	0.01	-8.28540221886225	Down	2.94514e-194	1.45221645821782e-191
TVP23C-CDRT4	2907.00	208.83	0	1.28	0.01	-7	Down	2.8338e-62	2.6577948700565e-60
PIK3CD	5411.00	391.67	0	1.26	0.01	-6.97727992349992	Down	1.985194e-116	4.5351665866055e-114
STAP2	1438.09	77.95	0	1.03	0.01	-6.68650052718322	Down	1.654836e-23	4.68794894607509e-22
ARHGEF10L	4261.00	197.64	0	0.82	0.01	-6.35755200461808	Down	5.09992e-59	4.3565388651801e-57
RELB	2275.00	204.28	2.39	1.63	0.02	-6.34872815423108	Down	2.27412e-57	1.86890634059406e-55
TMEM71	1949.00	37.44	0	0.35	0.01	-5.12928301694497	Down	1.137154e-11	1.57531414486787e-10
RGPD5	3873.77	2238.34	34.49	5.47	0.16	-5.09539702279256	Down	0	0
ACACA	10616.00	314.54	11.71	0.56	0.02	-4.8073549220576	Down	5.03374e-77	6.39516121122449e-75
PTH1R	1991.00	28.85	0	0.27	0.01	-4.75488750216347	Down	5.23792e-09	5.74199629848118e-08
PTGES3L-AARSD1	1790.00	25.49	0	0.26	0.01	-4.70043971814109	Down	4.04518e-08	4.06165432177419e-07
SLC8B1	2976.00	38.92	0	0.23	0.01	-4.52356195605701	Down	5.75298e-12	8.15338389186113e-11
POTEE	3440.00	41.96	0	0.22	0.01	-4.4594316186373	Down	7.44926e-13	1.13521434063647e-11
WDR90	5541.00	70.24	0	0.22	0.01	-4.4594316186373	Down	1.950928e-21	4.98512653955875e-20
SH2D5	3751.46	43.95	0	0.21	0.01	-4.39231742277876	Down	1.9066e-13	3.02300201209806e-12
CKMT1B	1779.00	15.40	0	0.16	0.01	-4	Down	3.68302e-05	0.00025521324897732
CORO7-PAM16	3658.00	32.11	0	0.16	0.01	-4	Down	3.43124e-10	4.18112587423538e-09
ZBED6	2940.00	407.44	25.13	2.48	0.16	-3.95419631038688	Down	2.2435e-88	3.43787036923077e-86
ACOT11	2879.85	22.06	0	0.14	0.01	-3.8073549220576	Down	3.12406e-07	2.85057596408941e-06
SLC39A13	2429.00	18.02	0	0.13	0.01	-3.70043971814109	Down	4.76898e-06	3.76096186793349e-05
RLTPR	4479.00	33.82	0	0.13	0.01	-3.70043971814109	Down	1.735904e-10	2.16507615847734e-09
WNT3	3355.00	20.63	0	0.11	0.01	-3.4594316186373	Down	1.220594e-06	1.03946686709986e-05
TBC1D30	7824.00	50.08	0	0.11	0.01	-3.4594316186373	Down	1.617236e-15	2.97860899674556e-14
CNOT6	6337.00	41.37	0	0.11	0.01	-3.4594316186373	Down	7.44926e-13	1.13590951169626e-11
CCDC144NL	2806.00	16.95	0	0.11	0.01	-3.4594316186373	Down	1.863278e-05	0.000135053079545918
HUWE1	14599.00	78.75	0	0.09	0.01	-3.16992500144231	Down	8.37198e-24	2.39897208262371e-22
MACF1	17689.00	1190.71	133.82	1.15	0.13	-3.14505033280328	Down	1.735712e-207	9.39586185043478e-205
ZNF587B	3340.00	15.06	0	0.08	0.01	-3	Down	3.68302e-05	0.000254929481640028
HECW1	6502.00	28.19	0	0.08	0.01	-3	Down	5.23792e-09	5.73946956743674e-08
EVI5	7407.99	376.95	51.34	0.88	0.12	-2.87446911791614	Down	7.08348e-61	6.40238604283122e-59
ZHX1-C8orf76	1527.00	35.39	4.51	0.44	0.06	-2.87446911791614	Down	2.71058e-07	2.48833742230415e-06
PRR19	1530.00	28.00	4.00	0.34	0.05	-2.76553474636298	Down	1.470186e-05	0.000108150964803545
GOLGA8K	5188.00	17.91	0	0.06	0.01	-2.58496250072116	Down	9.42652e-06	7.12922625725133e-05
KSR1	4491.00	15.87	0	0.06	0.01	-2.58496250072116	Down	3.68302e-05	0.000254752447277778
TM7SF2	1601.00	66.24	11.22	0.77	0.13	-2.56634682255381	Down	1.184878e-10	1.49769782121827e-09
CELSR3	11962.00	612.96	108.31	0.88	0.16	-2.4594316186373	Down	6.05982e-84	8.69715145936599e-82
RNF152	1805.00	35.29	6.36	0.36	0.07	-2.36257007938471	Down	4.03842e-06	3.21536998944844e-05
MUC19	24831.00	79.28	0	0.05	0.01	-2.32192809488736	Down	4.23548e-24	1.22708187876672e-22
SHANK1	6643.00	20.59	0	0.05	0.01	-2.32192809488736	Down	1.220594e-06	1.0389338982738e-05
PPAN-P2RY11	3250.29	408.06	80.06	2.22	0.45	-2.30256277002043	Down	1.533248e-52	1.10664952023188e-50
ARHGAP23	5906.00	479.30	96.94	1.41	0.29	-2.28157035727122	Down	2.08474e-60	1.85732059892666e-58
MINOS1-NBL1	2210.00	33.86	7.98	0.30	0.07	-2.09953567355091	Down	3.49314e-05	0.000242968377486034
C1orf112	3363.00	88.36	19.74	0.47	0.11	-2.09515723304034	Down	1.172134e-11	1.62106685554013e-10
MGLL	4235.00	43.60	9.78	0.17	0.04	-2.08746284125034	Down	1.849916e-06	1.53728544355081e-05
POTEM	6666.00	15.07	0	0.04	0.01	-2	Down	3.68302e-05	0.000255106762225313
ATP6V1E2	1591.00	46.39	12.80	0.55	0.15	-1.87446911791614	Down	7.7775e-06	5.95900084615385e-05
ARHGAP9	2474.81	46.20	11.49	0.33	0.09	-1.87446911791614	Down	3.11718e-06	2.51119052669039e-05
RNF44	4153.00	111.66	31.03	0.47	0.13	-1.85414913353655	Down	1.518276e-11	2.07785604154988e-10
ADTRP	1858.00	99.52	28.82	0.99	0.29	-1.77137562495204	Down	2.56474e-10	3.15926741231759e-09
SMCO4	975.00	163.83	47.56	3.37	1.00	-1.75274859140713	Down	8.81346e-16	1.6488652701728e-14
IGF1R	12232.77	263.22	79.93	0.37	0.11	-1.75002174699165	Down	1.746882e-23	4.94589069721433e-22
GLCCI1	4793.00	235.63	69.89	0.86	0.26	-1.72582503656101	Down	1.115626e-21	2.90284253145246e-20
ZNF516	8627.00	364.54	113.60	0.73	0.23	-1.666262602823	Down	1.038088e-30	3.98603381464919e-29
ARHGAP32	10111.00	453.00	145.84	0.77	0.25	-1.62293035092018	Down	1.90516e-36	8.82611891348837e-35
LPAR1	3168.00	154.91	50.20	0.87	0.29	-1.58496250072116	Down	3.66298e-13	5.71145053099562e-12
AHNAK2	18317.00	34.92	0	0.03	0.01	-1.58496250072116	Down	8.78212e-11	1.11973154183308e-09
NBEAL2	8828.00	247.95	78.73	0.48	0.16	-1.58496250072116	Down	6.45318e-21	1.60369895389222e-19
SZT2	13979.00	505.62	163.82	0.62	0.21	-1.56187888760812	Down	5.05416e-40	2.61107133112033e-38
LRCH3	2306.00	452.92	155.01	3.56	1.25	-1.50994914630431	Down	2.75936e-33	1.15869853895447e-31
KLC2	2941.11	539.97	184.49	3.27	1.15	-1.50765677455371	Down	1.286936e-39	6.55337287034765e-38
CIT	8655.62	1001.30	342.95	1.98	0.70	-1.50007360313464	Down	5.12868e-72	5.76565510970654e-70
CCDC150	3685.00	159.52	56.88	0.77	0.28	-1.4594316186373	Down	2.94884e-12	4.28532622351911e-11
ATG2A	6373.00	623.51	222.10	1.70	0.62	-1.45519462575083	Down	6.70906e-43	3.72076398797327e-41
PILRB	1438.00	220.27	78.98	2.90	1.07	-1.43844210361379	Down	2.89132e-16	5.55959531428571e-15
RNF38	5071.44	475.28	174.07	1.65	0.61	-1.43558487668293	Down	8.11634e-32	3.23626873242594e-30
BOP1	2427.00	577.60	210.16	4.30	1.60	-1.4262647547021	Down	1.160288e-38	5.72692398176412e-37
SLC25A51	1404.00	355.10	129.40	4.80	1.79	-1.42307481834426	Down	1.845706e-24	5.43582792501478e-23
GSTCD	4073.79	320.95	117.32	1.38	0.52	-1.40808473863708	Down	5.2239e-22	1.37869988235294e-20
CEP112	2998.79	167.16	56.50	0.89	0.34	-1.38827058971606	Down	1.28689e-13	2.06674285004837e-12
SLC39A4	673.00	48.00	17.00	1.49	0.57	-1.38627850629742	Down	0.0001491046	0.000933581504802615
KIAA1522	5412.00	239.00	115.00	0.98	0.38	-1.36678233067162	Down	1.282608e-10	1.61630677165992e-09
NXPH4	1804.00	62.23	24.10	0.64	0.25	-1.35614381022528	Down	5.5572e-05	0.000374657742520644
SLC35E2	5695.35	497.29	300.35	2.34	0.94	-1.31577586790577	Down	2.43918e-11	3.26724159117805e-10
MTMR11	2778.66	561.34	223.63	3.64	1.48	-1.29834127456975	Down	7.61534e-33	3.14999304551495e-31
U2AF1L4	735.89	95.01	37.45	2.72	1.11	-1.29304697490023	Down	6.44488e-07	5.66380648950062e-06
RHBDF2	3605.00	68.71	27.28	0.34	0.14	-1.28010791919274	Down	3.55484e-05	0.000247052946804354
SH3PXD2A	11247.00	79.52	34.09	0.12	0.05	-1.26303440583379	Down	3.40242e-05	0.000236956119200112
AGER	1477.31	66.83	27.36	0.86	0.36	-1.25633975325979	Down	7.27138e-05	0.000481875271803061
AHDC1	6358.00	137.39	58.63	0.38	0.16	-1.24792751344359	Down	2.7241e-08	2.78574185215606e-07
STX3	6361.00	518.82	210.44	1.40	0.59	-1.24663996758313	Down	1.77231e-29	6.53327776609919e-28
DOPEY2	7679.00	650.62	270.23	1.47	0.62	-1.24547603444949	Down	4.49666e-35	1.99770438287244e-33
OR51I1	1012.00	156.00	65.00	3.07	1.31	-1.22867184383273	Down	1.716248e-09	1.965790774977e-08
STON2	7253.54	84.01	25.79	0.14	0.06	-1.22239242133645	Down	1.59448e-08	1.6749270820502e-07
FOXN2	5463.00	436.63	183.87	1.39	0.60	-1.21205047711499	Down	1.25182e-23	3.55029269020501e-22
LAIR1	2809.50	67.71	28.44	0.44	0.19	-1.21150410519371	Down	8.8315e-05	0.000576670201914252
HCN3	3874.00	70.00	31.00	0.32	0.14	-1.1926450779424	Down	0.0001507402	0.000943466562825185
SHROOM1	3494.00	185.19	81.38	0.95	0.42	-1.17753818555219	Down	3.92112e-10	4.7536421187926e-09
TMEM182	3588.00	76.49	33.56	0.38	0.17	-1.16046467219325	Down	5.59276e-05	0.000376953083664907
HIPK1	4388.37	134.51	54.66	0.48	0.22	-1.12553088208386	Down	8.95742e-09	9.6390974684529e-08
NDUFC2-KCTD14	2341.00	101.08	45.82	0.78	0.36	-1.11547721741994	Down	5.8054e-06	4.52883036967419e-05
APBB1	2678.33	235.16	107.05	1.58	0.74	-1.09432738254815	Down	1.220452e-11	1.68508318558359e-10
GATAD2A	5450.34	1784.80	842.99	5.77	2.76	-1.06390305186731	Down	2.506e-72	2.84291143507973e-70
RPP21	557.35	494.27	235.78	20.59	10.07	-1.03188014662547	Down	6.95716e-21	1.72636015107125e-19
STK33	2057.00	165.01	66.52	1.24	0.61	-1.02345897282399	Down	1.312944e-10	1.65160992897196e-09
CRACR2A	2686.77	284.67	136.47	1.88	0.93	-1.01543004056961	Down	1.797058e-12	2.66281114299316e-11
C6orf136	1455.22	105.71	53.77	1.45	0.72	-1.00998408857262	Down	6.02056e-05	0.000403928235376532
SEC63	6500.00	600.83	290.62	1.61	0.80	-1.00898878322725	Down	3.49258e-24	1.01480437082847e-22
PRRC2B	11059.00	3538.77	1718.33	5.50	2.74	-1.0052557254515	Down	1.00953e-132	2.77771342872928e-130
ADGRB2	5440.00	109.80	56.31	0.36	0.18	-1	Down	6.42582e-05	0.000429267186639839
