# Supplementary material for: SGK1, a Serine/Threonine Kinase, Inhibits Prototype Foamy Virus Replication
Source: Microbiol Spectr. 2022 Apr 19;10(3):e01995-21. doi: 10.1128/spectrum.01995-21 (PMC9241813; doi:10.1128/spectrum.01995-21)
Supplement: SUPPLEMENTAL FILE 4 — Supplemental material. Download spectrum.01995-21-s004.xls, XLS file, 0.9 MB [file spectrum.01995-21-s004.xls]

GeneID	PFV_mock-FPKM	PFV_24hpi-FPKM	PFV_6hpi-FPKM	PFV_12hpi-FPKM
NM_018117	14.26	17.36	15.11	15.23
NM_001025603	18.48	16.72	21.52	19.93
NM_001003891	1.31	0.36	1.10	1.11
NM_021107	3.51	4.56	4.03	3.35
NM_001317207	6.93	3.46	4.68	5.53
NM_001130845	0.49	0.99	0.20	0.80
NM_173803	0	0.01	0	0
NM_198456	1.55	2.29	1.38	1.78
NM_170771	0.14	0.08	0.05	0.17
NM_182607	0.14	0.06	0.06	0.11
NM_001031696	1.07	0.23	0.16	0.22
NM_001301039	0	0	0.19	0
NM_018283	26.90	28.98	32.59	30.91
NM_001243512	0	0	0.02	0
NM_001254729	0	0	0.07	0
NM_001199672	0	0.29	0.44	0.68
NM_002115	0	0.02	0.01	0.01
NM_001301022	1.55	1.36	1.40	0.37
NM_004504	8.00	7.97	8.51	8.28
NM_004358	0.04	0.10	0.10	0.08
NM_022114	0	0.01	0	0
NM_032125	7.36	5.31	9.51	5.85
NM_001260512	0.20	0.08	0.07	0.07
NM_001011666	0.45	0.45	0.56	0.41
NM_001282792	0.58	0.30	0.71	0.28
NM_001204837	0.04	0.37	0.11	0.09
NM_001030273	1.29	1.21	1.44	0.81
NM_001145155	1.21	1.74	1.53	1.48
NM_001040167	0.82	1.43	0.80	0.71
NM_001144994	0.08	0.17	0.11	0.10
NM_017812	49.18	43.59	54.05	51.67
NM_194249	0.43	0.26	0.50	0.25
NM_001079840	0	0.35	0	0.17
NM_182626	0.15	0.09	0.12	0.17
NM_032009	0.17	0.07	0.22	0.14
NM_001170689	0.09	0.41	0.18	0.61
NM_001293190	0	0.63	0.22	0
NM_001202423	0	0	0.40	0.11
NM_001145064	0	0.66	0.22	0
NM_207044	13.84	11.64	12.25	12.98
NM_001287424	0.17	0.22	0.30	0.28
NM_001204466	0.03	0.12	0	0.15
NM_000756	0.01	0.05	0.05	0.03
NM_001033570	2.63	5.94	3.95	6.59
NM_014423	8.19	11.09	6.98	8.16
NM_006072	0	0.21	0.20	0.17
NM_001304996	1.83	1.46	1.15	1.27
NM_001177802	1.94	1.15	1.88	2.13
NM_020135	21.61	19.00	22.54	20.79
NM_025073	8.52	8.62	9.94	9.19
NM_198544	0	0.10	0.06	0.15
NM_001190707	0	0.16	0.29	0
NM_001282554	0.29	0	0.19	0
NM_024735	3.02	2.75	2.77	2.91
NM_013347	0.16	0.27	0.25	0.16
NM_001201363	0.16	0.20	0.04	0.25
NM_015189	3.14	3.48	2.56	3.09
NM_001242464	0.08	0	0	0.01
NM_001270735	0.29	0.19	0.05	0.06
NM_016337	1.33	1.16	1.12	1.52
NM_001286836	0.03	0	0	0.03
NM_078480	14.57	11.28	16.97	13.74
NM_001122870	0.80	0.57	1.12	0.81
NM_032580	0	0	0.13	0
NM_033505	7.18	6.23	9.05	7.52
NM_019886	0.07	0.11	0.04	0.07
NM_001283	57.17	54.27	55.26	57.57
NM_006526	7.26	8.71	4.85	6.58
NM_145235	0.50	0.62	0.45	0.65
NM_001308366	0.29	0.35	0.31	0.24
NM_003890	0.07	0.08	0.03	0.03
NM_001278248	0.42	2.72	4.19	2.44
NM_001164238	0.69	0.70	0.58	0.94
NM_001303494	0.73	0.38	1.54	1.21
NM_139353	0.33	0.62	0.45	0.07
NM_145911	0.32	0	0	0.16
NM_004925	0.14	0.25	0.16	0.29
NM_001168390	0.01	0.07	0	0.01
NM_001198906	0.23	0	0.31	0.18
NM_021824	5.32	4.74	6.02	6.67
NM_001145033	0.45	0.80	0.43	0.40
NM_001206992	0.02	0.01	0	0.02
NM_001282175	1.34	0	0.50	0
NM_145112	8.48	8.45	8.71	7.49
NM_001256811	0	0	0.01	0
NM_001308281	0	0.01	0	0.01
NM_024417	34.35	47.42	27.61	39.09
NM_017661	1.18	2.54	1.58	1.82
NM_144989	5.78	7.70	7.15	7.21
NM_001286754	0.02	0.03	0.01	0.03
NM_003279	0	0.29	0.03	0.19
NM_003692	0.71	0.67	0.66	1.09
NM_001317796	0.40	0.31	0.11	0.05
NM_001206856	2.03	1.88	2.06	1.77
NM_001689	50.67	48.36	58.75	58.42
NM_000181	2.81	3.29	2.29	3.15
NM_181808	0.17	0.16	0.19	0.15
NM_147148	0	0	0.01	0
NM_001008739	6.91	10.77	3.87	9.09
NM_001291420	0.93	1.58	0.92	0.81
NM_001500	3.89	3.44	2.56	2.89
NM_001248005	0.06	0.16	0.10	0.05
NM_021904	0.08	0	0.07	0.44
NM_004015	0	0.12	0	0
NM_001177479	0	0.14	0.06	0.08
NM_001127664	0.06	0	0	0.37
NM_152793	0.69	0.97	0.92	0.90
NM_001010893	0.13	0.12	0.30	0.20
NM_013280	0	0.01	0	0
NM_001242638	0.64	0.23	0.59	0.85
NM_001291991	0.19	0.13	0.17	0.09
NM_001013845	9.96	9.72	11.07	10.42
NM_018390	1.77	1.41	1.88	1.61
NM_021120	0.03	0.04	0.01	0.09
NM_001256460	0.37	0.06	0.36	0.37
NM_001136196	0.26	0.35	0.52	0.44
NM_024719	0.12	0.20	0.26	0.12
NM_007276	4.23	3.35	3.97	4.42
NM_152496	0.05	0	0.15	0
NM_015263	0.97	0.59	0.41	0.80
NM_001287487	15.52	19.88	15.63	17.99
NM_006749	0.85	0.57	0.25	0.85
NM_002520	1155.09	1268.70	1291.84	1349.29
NM_014168	1.60	1.66	1.81	2.08
NM_033010	9.04	1.39	2.93	3.17
NM_016579	34.65	31.65	31.37	31.97
NM_152226	0.01	0.01	0.01	0
NM_001195087	0.66	1.06	0.72	0.88
NM_001032394	1.71	3.35	2.64	2.91
NM_001134999	0	0.36	1.10	0.23
NM_001277406	0.39	0.52	0.31	0.43
NM_015386	27.12	24.50	25.50	27.95
NM_021975	10.37	7.70	7.13	7.91
NM_001284305	0.11	0.05	0.10	0
NM_031294	0.14	0.19	0.25	0.21
NM_001135734	1.46	1.71	1.45	1.29
NM_001077446	12.04	11.42	12.44	15.07
NM_001300830	2.37	2.27	2.94	2.16
NM_001170716	3.33	0	1.14	2.22
NM_003866	0	0	0.14	0
NM_003610	24.89	23.27	29.51	25.18
NM_002477	1.36	1.71	2.16	1.62
NM_001142429	4.33	2.96	5.82	3.01
NM_001998	0	0.07	0.09	0.03
NM_001283006	0.15	0	0	0
NM_015207	1.45	1.62	1.53	1.53
NM_172103	4.16	4.46	4.53	5.02
NM_001293213	0.01	0.32	0.08	0.13
NM_017821	0.24	0.61	0.37	0.65
NM_207123	0.93	0.78	1.14	0.88
NM_175848	0	0.09	0.20	0.08
NM_001098426	36.97	34.52	38.85	39.98
NM_001316968	0.37	0.76	0.24	0.38
NM_015012	7.28	9.05	7.86	7.40
NM_001113512	0	0.10	0.25	0
NM_001103167	0.19	0.24	0.41	0.19
NM_001193350	0.48	1.06	0.52	0.44
NM_001204830	0.27	0.24	0.13	0.08
NM_021059	700.34	502.73	600.11	674.14
NM_152837	0.36	1.08	0.63	0.30
NM_000669	0	0.03	0.06	0.06
NM_021930	19.57	21.72	20.48	21.46
NM_001114394	6.54	9.69	7.48	8.02
NM_001142864	12.70	9.37	7.66	8.37
NM_001102668	1.86	2.84	3.56	3.09
NM_001242698	0.06	0.03	0.03	0.04
NM_199249	2.36	1.67	1.63	2.44
NM_020132	8.03	6.49	7.20	7.75
NM_001100879	0.40	0.82	0.45	0.69
NM_001098210	101.08	108.61	117.95	106.99
NM_020360	4.83	3.06	2.08	3.09
NM_001080406	0	0	0.10	0
NM_004804	17.52	16.57	16.92	16.89
NM_001270531	0.81	8.38	9.65	7.72
NM_002497	36.45	28.60	32.40	41.99
NM_005990	5.12	3.95	4.69	4.61
NM_001039141	0	0.02	0.01	0
NM_003476	0	0.01	0	0
NM_016235	0.80	1.10	0.73	0.58
NM_001008397	12.23	14.46	13.75	12.66
NM_001293091	0.94	0.56	0.52	0.64
NM_016072	18.64	20.83	20.09	18.66
NM_001270837	0	0.05	0	0
NM_001253701	3.04	4.13	3.69	4.55
NM_002733	59.79	58.95	66.27	64.03
NM_058186	0	0.03	0.01	0
NM_001160408	0.30	0	0	0
NM_144697	0.45	0.19	0.25	0.29
NM_153269	0.22	0.30	0.22	0.33
NM_001195190	0.04	0	0	0
NM_007073	0.73	0	0.92	0.43
NM_173633	0.39	0.30	0.30	0.32
NM_001335	0.53	0.27	0.34	0.61
NM_001014834	0	0.05	0	0.06
NM_184041	665.31	620.37	537.74	617.19
NM_001256165	0.55	0.61	0.70	0.60
NM_001197108	0.44	0.17	0.07	0.57
NM_001080950	17.01	15.34	11.78	14.47
NM_001048173	1.74	0.68	2.66	2.18
NM_016483	0.31	0.61	0.31	0.44
NM_015331	16.86	16.14	15.79	16.46
NM_001288725	0	0	0	0.08
NM_001205293	0	0.01	0	0
NM_001281293	3.26	5.59	2.68	4.89
NM_080861	21.91	21.77	16.22	20.49
NM_002508	7.03	8.16	5.63	6.41
NM_022168	2.50	4.44	2.90	2.76
NM_001127453	28.38	29.43	24.27	28.10
NM_001193612	0	0	0	0.17
NM_001185181	20.22	21.28	26.52	22.48
NM_001199261	2.13	2.55	1.93	2.16
NM_021706	0.24	0.01	0	0
NM_016068	131.91	125.35	136.15	146.14
NM_145333	0.36	0.31	0.38	0.62
NM_212476	15.60	21.36	21.72	17.71
NM_001303405	0.68	1.05	0.52	0.70
NM_001170704	0	0	0	0.08
NM_001287589	4.16	3.87	3.88	3.69
NM_002223	4.54	6.13	4.96	5.35
NM_001025389	4.32	4.93	2.80	3.26
NM_001145191	8.15	10.47	8.91	9.21
NM_006973	12.58	13.66	13.56	13.05
NM_199329	13.28	10.91	15.29	11.96
NM_173176	0.14	0.04	0	0.06
NM_032415	0.01	0.04	0.04	0
NM_031313	0.02	0.01	0.01	0.05
NM_001278710	0.02	0.10	0.05	0.18
NM_194323	0	0.02	0	0.01
NM_001290629	0.86	0.25	0	0.78
NM_152683	6.38	6.65	8.23	7.40
NM_144980	0.02	0.01	0.02	0.04
NM_001048226	0.48	0	0	0.79
NM_152547	0.05	0.03	0.02	0.02
NM_004701	65.28	51.86	59.68	70.53
NM_001297640	0.22	0.22	0.46	0
NM_001077691	0.34	0.44	0.46	0.34
NM_183357	0.05	0.05	0.02	0.02
NM_001257392	0.16	0	0.16	0
NM_024560	0	0.01	0	0.01
NM_001261406	4.43	4.37	1.54	2.81
NM_001505	0	0	0	0.11
NM_013376	12.04	14.72	13.39	12.77
NM_005669	19.21	21.63	20.23	20.97
NM_175039	10.07	11.31	9.44	10.24
NM_003825	22.34	26.44	19.91	22.60
NM_016476	6.54	6.10	5.52	5.46
NM_001278542	0.45	0.48	0.27	0.35
NM_181673	1.05	2.18	2.39	1.30
NM_054025	0.12	0	0	0.24
NM_015230	1.04	2.16	1.45	1.03
NM_003426	1.36	1.35	1.11	1.51
NM_015277	1.62	2.02	1.20	1.64
NM_001130859	0.08	0.09	0.33	0
NM_001317941	4.64	1.16	1.71	2.39
NM_138795	6.14	5.53	5.73	7.06
NM_014167	21.63	24.02	24.03	23.25
NM_014390	85.66	81.88	78.97	82.24
NM_176806	6.84	7.46	7.50	6.93
NM_001256629	0.08	0.21	0.07	0.21
NM_001008744	7.12	5.95	7.83	6.16
NM_001300973	0.48	1.44	0.96	0.94
NM_001287033	0.12	0.24	1.07	0.84
NM_001280	70.33	74.43	97.25	78.27
NM_003532	0	0.11	0	0
NM_013262	2.90	4.09	2.57	3.20
NM_001282610	0.19	0.03	0.12	0
NM_175040	0.21	0.48	0.48	0.15
NM_001282419	0.04	0.10	0.01	0.04
NM_001276271	3.39	5.80	7.16	4.01
NM_001136543	0.13	0.23	0.12	0.10
NM_001081563	0.15	0.08	0.16	0.20
NM_002391	34.62	33.36	24.82	29.98
NM_001100169	10.41	10.64	7.89	8.26
NM_001034850	0.10	0	0.12	0.15
NM_178509	0.61	0.82	0.85	0.67
NM_020967	2.80	2.48	5.62	2.72
NM_006809	40.93	34.72	36.95	40.93
NM_001258268	0.09	0	0	0
NM_001282410	12.54	12.41	13.14	12.12
NM_015686	0.41	0.39	0.65	0.47
NM_022051	11.65	15.34	12.20	12.90
NM_001287582	5.04	3.18	3.98	6.72
NM_001300913	3.74	3.43	3.96	4.21
NM_001282592	0.12	0	0.26	0
NM_001199981	0.05	0	0.05	0
NM_018951	5.26	7.17	7.18	5.75
NM_016035	11.71	10.27	10.06	11.86
NM_001083112	5.68	6.61	5.86	6.71
NM_016233	0.12	0.23	0.17	0.22
NM_001317990	0.89	0.31	0.58	0.83
NM_007171	0.12	0.54	0.31	0.52
NM_001145160	41.52	35.99	51.52	44.60
NM_175735	0.47	0.73	0.51	0.21
NM_004580	0.14	0.19	0	0.15
NM_001314063	0.21	0.81	0.22	0.26
NM_001286401	0.02	0.10	0.09	0
NM_003057	0	0	0	0.02
NM_001282909	0.10	0	0.11	0
NM_001312691	0.10	0.33	0.47	0.21
NM_001252675	0	0	0.03	0
NM_001005782	2.38	2.16	1.90	2.67
NM_201266	2.06	2.05	1.91	2.03
NM_001318335	0.36	0.44	0.56	0.51
NM_001145290	6.48	6.44	8.17	5.36
NM_001317770	0.10	0.03	0.14	0
NM_016252	0	0.10	0.03	1.08
NM_020464	0.33	0.40	0.51	0.57
NM_018087	28.14	27.47	33.04	33.05
NM_001297767	6.77	6.25	4.51	6.76
NM_001317019	1.02	2.31	1.15	1.32
NM_181886	0.93	0.59	0.39	0.08
NM_001199867	0.92	1.25	0.71	1.06
NM_003921	15.02	19.68	12.49	14.98
NM_000495	8.22	10.51	9.42	9.80
NM_001257237	0.45	0.53	0.61	0.44
NM_001142281	0.70	0.63	0.47	0.81
NM_003796	5.36	8.32	8.53	9.29
NM_015474	3.97	3.96	4.48	4.01
NM_025000	1.01	0.48	0.52	0.86
NM_014294	16.41	25.36	19.94	19.22
NM_001244015	0	0.01	0	0
NM_003271	27.39	24.60	24.63	28.46
NM_001356	1.29	1.94	3.83	2.20
NM_001195278	0.06	0.10	0.11	0.06
NM_198398	0.22	0.13	0	0.23
NM_198382	0	0.04	0	0
NM_001282471	0.22	0.49	0.47	0.51
NM_001688	111.52	108.92	123.02	120.48
NM_001256826	0.03	0.20	0.32	0.09
NM_031882	0	0	0.01	0.02
NM_138763	1.91	0.72	1.12	0.75
NM_001401	0	0	0.05	0
NM_001286795	0.01	0.14	0	0.03
NM_145918	31.36	39.70	29.72	33.98
NM_080599	0.87	1.14	0.75	1.21
NM_001272042	0	0.05	0.09	0.05
NM_014636	0.07	0.08	0.03	0.05
NM_020987	0.01	0.02	0	0.01
NM_005176	196.37	178.88	192.33	206.05
NM_001204857	7.48	9.94	12.49	9.55
NM_006646	0.97	1.07	0.91	1.06
NM_001134430	0	0	0.18	0
NM_001243755	0	0.08	0.10	0.06
NM_001247990	0.66	0.59	0.37	0.56
NM_002267	15.76	18.59	15.43	14.66
NM_001282983	0.08	0.12	0	0.17
NM_001297599	3.79	3.32	5.42	4.20
NM_001195396	0.24	0.52	0.27	0.29
NM_001278727	0.41	1.03	1.47	1.30
NM_001242599	3.49	3.27	2.64	3.08
NM_032319	8.05	6.60	10.19	9.72
NM_001012507	23.76	23.65	26.70	26.48
NM_001291628	0	0.49	0.03	0
NM_022131	0.04	0.07	0.04	0.03
NM_181296	0	0.05	0.15	0
NM_080823	0.02	0.03	0.03	0.01
NM_201649	0.06	0	0.06	0
NM_001306144	1.18	0.87	1.71	1.70
NM_025164	0.06	0.27	0.23	0.11
NM_001258291	0.13	0.03	0.10	0
NM_198516	2.59	2.72	2.44	2.65
NM_012470	24.09	20.94	25.15	22.21
NM_016657	3.39	3.68	2.49	2.44
NM_004849	11.56	14.35	13.96	11.11
NM_015944	4.09	3.34	2.12	2.96
NM_014106	13.35	17.15	15.92	14.32
NM_181485	12.07	13.32	11.85	14.54
NM_001166346	0.21	0.10	0.07	0.11
NM_004053	2.85	3.15	4.07	3.42
NM_001202517	0	0.32	0.39	0.09
NM_003223	4.48	3.82	5.13	3.94
NM_199483	1.00	0.28	0.86	0.78
NM_003488	10.59	13.81	11.84	9.94
NM_014803	0.63	0.30	1.22	0.59
NM_005238	18.16	23.16	15.91	16.87
NM_002428	0.79	0.84	0.58	0.89
NM_001317224	0.02	0.13	0	0
NM_001317238	7.92	4.60	7.30	5.94
NM_181553	17.77	16.23	18.07	16.15
NM_001012300	0.14	0.74	0.24	0.41
NM_002402	0	0	0.14	0.14
NM_022843	0.07	0.30	0.12	0.14
NM_024595	17.00	23.12	20.12	19.12
NM_032526	0	0	0	0.02
NM_015190	25.48	21.42	38.33	26.42
NM_032283	3.50	4.96	4.73	3.90
NM_139323	68.24	68.02	62.17	67.14
NM_032717	52.13	53.82	57.34	52.31
NM_032142	8.24	9.14	9.25	9.39
NM_003778	15.56	17.43	15.86	16.71
NM_001251	42.25	42.84	34.43	39.40
NM_001163474	0.92	1.14	0.96	0.96
NM_001289059	0.19	0.61	0	0
NM_001276385	1.78	1.99	1.60	1.59
NM_016828	0.14	0	0.08	0
NM_001134493	90.30	84.29	87.93	90.68
NM_001317889	0.99	1.64	1.34	1.19
NM_001199209	0.12	0	0	0.33
NM_001288831	0	0	0.17	0
NM_005999	19.71	26.03	26.78	23.57
NM_001286775	3.27	3.11	6.57	4.20
NM_001174103	0.40	0.54	0.43	0.31
NM_001286095	5.11	4.63	9.39	6.48
NM_014236	19.05	18.17	20.66	19.52
NM_080546	8.28	10.92	8.51	8.99
NM_001257994	0.69	0.25	0.19	0.41
NM_001633	0.01	0.03	0	0.03
NM_033204	1.77	1.63	2.00	1.83
NM_133458	0.40	0.49	0.17	0.59
NM_020191	111.32	106.04	120.51	122.33
NM_080632	0	0	0.08	0.08
NM_024954	12.53	15.01	9.66	11.16
NM_024310	3.67	3.87	4.07	4.80
NM_014752	6.94	8.15	6.63	7.03
NM_138282	0.14	0	0	0.19
NM_001257230	0	0.03	0.29	0.26
NM_001286246	1.12	1.99	1.02	1.42
NM_182666	2.34	2.62	0.96	1.74
NM_206855	1.31	2.74	1.17	1.57
NM_001135191	7.26	8.63	6.34	7.21
NM_001284527	2.87	3.16	2.22	2.70
NM_001287757	0.24	0.16	0.21	0.34
NM_001271168	0.62	0.57	0.27	0.66
NM_020367	0.20	0.24	0.36	0.36
NM_001080424	0.14	0.12	0.10	0.15
NM_001199317	0	0	0.02	0.07
NM_001304941	0.27	0.08	0.05	0
NM_001304433	0.02	0.03	0.01	0.03
NM_198949	0.47	1.16	0.71	0.69
NM_001007561	3.54	3.97	3.18	3.28
NM_001198775	0.21	0.28	0.03	0.11
NM_001300831	0.04	0	0	0
NM_001271816	5.76	5.89	7.51	6.28
NM_001291975	1.04	0.84	0.84	1.40
NM_001076683	4.16	4.11	7.07	4.03
NM_001145103	0	0.44	1.33	1.39
NM_014347	3.80	4.59	4.15	4.72
NM_001100176	1.63	1.22	1.51	1.26
NM_001122672	0.23	0	0	0
NM_022826	21.54	23.25	20.04	25.14
NM_013334	0.34	0.33	0.63	0.46
NM_030613	0.02	0.01	0	0
NM_001164605	0.08	0.33	0	0.18
NM_001100407	2.05	0.84	1.44	1.22
NM_001258238	0.29	0.28	0.43	0.19
NM_001289061	0.46	0	0.32	0.36
NM_005525	0.09	0.09	0.04	0.04
NM_004393	3.86	3.95	4.32	4.41
NM_017684	14.15	18.87	13.85	15.39
NM_001287512	0.42	0.28	0.38	0.15
NM_138964	0	0.02	0	0
NM_001290293	0.82	0.21	0.69	0.47
NM_002950	224.86	213.83	224.88	233.92
NM_005002	65.48	63.15	72.08	69.89
NM_001159651	0.42	0.27	0.80	0.34
NM_001007169	0.01	0.02	0.02	0.01
NM_022757	8.13	9.70	8.48	8.19
NM_001304354	0.23	0	0.10	0.23
NM_033224	2.35	2.92	3.00	2.42
NM_015199	20.78	22.38	18.83	17.27
NM_001242474	0	0	0.02	0
NM_139033	0.32	0.30	0.22	0.22
NM_199169	0.75	3.62	3.10	1.77
NM_032382	20.52	19.92	21.97	20.16
NM_133493	13.19	19.04	11.56	13.54
NM_013229	0	0.04	0.51	0.07
NM_015652	1.13	1.30	1.01	1.44
NM_001318119	0.86	1.26	0.25	2.17
NM_173089	0.01	0.03	0	0.02
NM_175723	0	0.02	0	0
NM_001143681	0	0.18	0.12	0
NM_001316994	0.25	1.39	0.58	0.30
NM_001300801	0.44	0.25	0.34	0.15
NM_001304473	0	0	0	0.06
NM_001284351	0	0	0	0.01
NM_172341	34.93	29.86	33.09	36.17
NM_015471	1.31	1.46	1.97	1.53
NM_005598	0	0.02	0	0
NM_138778	4.92	4.49	9.24	5.81
NM_001317012	0	0.50	0.19	0.59
NM_023071	2.87	3.17	3.34	2.41
NM_001145212	0.01	0.03	0	0
NM_001142544	0	0.03	0	0.01
NM_080840	12.58	15.05	9.94	12.11
NM_001237	69.41	58.06	69.09	77.77
NM_005646	2.99	4.12	3.83	3.73
NM_001288755	0.25	1.34	0.57	0.70
NM_007058	0	0.01	0.01	0
NM_001037281	0.99	0.70	1.57	1.99
NM_001142798	6.93	7.07	5.63	7.86
NM_003215	0.80	1.04	0.74	1.13
NM_032814	0.21	0.37	0.21	0.34
NM_181864	42.03	38.31	36.86	41.31
NM_017892	20.16	20.05	19.76	20.54
NM_015179	16.61	14.06	21.36	14.86
NM_015554	8.90	9.70	9.41	9.66
NM_138571	8.65	9.84	7.14	8.96
NM_001164278	0	0.03	0	0
NM_016299	14.66	14.63	19.83	15.96
NM_003545	287.64	227.26	271.53	286.26
NM_139076	11.72	15.19	12.34	14.07
NM_001242312	0.08	0.13	0.09	0.10
NM_001301059	0.91	0.71	0.29	0.75
NM_001002	2434.35	2232.16	2430.99	2621.47
NM_182776	3.18	2.86	2.53	2.59
NM_005899	40.71	53.62	34.83	39.13
NM_021147	1.05	0.93	0.37	0.72
NM_001278494	1.73	1.11	1.30	1.46
NM_033168	0	0.21	0.18	0.65
NM_146388	0.95	0.63	0.94	0.75
NM_001303477	0	0.21	0	0
NM_012143	20.77	17.55	22.54	20.67
NM_001082575	0	0	0.01	0
NM_001146688	11.95	19.16	12.15	11.43
NM_018268	12.26	12.23	12.00	12.16
NM_005446	0.11	0.28	0.27	0.49
NM_001281495	0	0.14	0.15	0.04
NM_001005377	3.99	3.95	3.00	3.28
NM_001287426	0.12	0.18	0.12	0
NM_001303048	46.11	50.77	35.45	47.86
NM_001286782	0	0	0.20	0.05
NM_031275	0.07	0.17	0.05	0.05
NM_001757	48.48	49.10	53.61	54.84
NM_001145299	1.70	0.88	3.14	1.68
NM_001308319	4.90	5.80	4.52	4.49
NM_001283057	0.01	0.01	0	0
NM_001113361	3.03	3.41	4.62	4.01
NM_001039573	6.38	7.12	5.93	6.31
NM_001098208	3.51	3.90	4.21	4.30
NM_198830	18.73	17.20	14.56	17.57
NM_001256542	0	0	0.01	0
NM_001141945	7.02	8.51	4.57	8.08
NM_001281718	2.58	2.22	1.70	2.67
NM_004221	0.20	0.07	0.20	0
NM_017504	0.04	0	0.02	0
NM_001282462	0.15	0	0	0
NM_198333	0.01	0	0.01	0
NM_032590	2.65	2.73	2.76	2.67
NM_001258412	0	0	0.01	0.02
NM_001015048	9.20	9.15	11.29	8.73
NM_001305557	0.45	0.37	0.11	0.05
NM_022080	1.29	0.58	0.79	0.94
NM_014649	2.79	3.78	2.86	3.38
NM_018518	5.05	4.52	8.68	6.10
NM_001302688	0.05	0	0	0.02
NM_014550	10.13	7.10	7.66	8.71
NM_033121	11.05	12.92	12.41	10.90
NM_003729	13.62	14.89	14.61	14.53
NM_006918	3.33	4.37	2.81	3.22
NM_001256411	0.19	0.19	0.14	0.05
NM_001083962	0.54	0.58	0.40	0.60
NM_000122	15.43	15.49	15.40	15.15
NM_001164211	0	0	0.09	0
NM_016316	1.75	1.46	2.46	1.30
NM_001145318	3.43	3.15	2.55	2.54
NM_001168320	3.79	3.80	2.17	3.47
NM_016656	0.17	0.24	0	0
NM_001202553	7.06	7.96	5.81	8.09
NM_016223	36.18	32.74	28.96	35.59
NM_001075098	5.73	8.19	5.93	6.16
NM_001287013	0	0	0.17	0
NM_198445	0	0.11	0.21	0.06
NM_001290222	0.93	0.77	0.65	0.80
NM_021614	0.03	0.07	0.05	0.05
NM_173854	6.73	6.05	5.94	6.35
NM_001127605	2.78	3.13	3.09	3.26
NM_000399	0	0.09	0	0
NM_001291316	1.06	0.88	0.92	0.90
NM_032121	31.23	34.73	33.63	33.98
NM_020883	0.11	0.29	0.12	0.14
NM_001205138	0.02	0.04	0.34	0.03
NM_001135179	0	0	0.06	0
NM_201517	0.96	0.98	1.34	1.31
NM_032094	0.06	0.11	0.07	0.05
NM_138326	0	0.02	0	0.02
NM_001282403	0.11	0.14	0.18	0.19
NM_032813	6.10	6.65	5.27	6.02
NM_021947	1.10	1.14	0.92	1.31
NM_021148	0.53	0.47	0.66	0.53
NM_001100595	3.56	3.20	3.41	3.62
NM_020448	4.09	3.56	4.01	4.31
NM_000358	0	0.20	0.20	0.19
NM_000983	192.27	208.28	215.68	221.16
NM_001134870	21.21	17.99	16.20	17.65
NM_001256090	0.29	0.14	0.24	0.31
NM_001036645	0.62	0.60	0.51	0.37
NM_001204113	0.07	0.08	0	0
NM_001286117	7.32	8.18	6.71	9.43
NM_201222	9.48	7.18	5.51	6.76
NM_001282647	0	0.54	0.51	0.97
NM_001191028	0.15	0	0	0.11
NM_018445	15.67	17.35	19.99	15.79
NM_001204513	0	0	0	0.17
NM_003632	2.93	2.70	2.30	2.70
NM_001142930	11.50	13.56	16.25	14.68
NM_001286742	1.75	0.89	1.95	1.65
NM_020769	0.01	0.04	0.04	0.01
NM_012408	2.49	1.26	1.54	2.13
NM_018666	2.29	2.33	2.07	1.76
NM_001243776	1.34	1.51	0.94	0.20
NM_019112	0.48	0.59	0.33	0.46
NM_001129778	0	0	0	0.08
NM_001265580	0.27	0.16	0.10	0.05
NM_001199535	0.22	0.46	0	1.80
NM_001286256	0.05	0.05	0	0
NM_006962	0.25	0.03	0.25	0
NM_001300928	0.21	0.20	0.05	0.22
NM_138394	4.58	7.76	3.71	5.30
NM_015420	52.29	52.04	65.50	55.96
NM_001178141	1.16	0.65	1.41	1.05
NM_017595	14.68	12.23	14.86	14.15
NM_001318000	0.19	0.20	0.20	0.17
NM_032636	1.53	1.48	1.94	0.88
NM_173468	2.94	4.71	3.53	3.99
NM_001300772	0.07	0.30	0.20	0.26
NM_013235	1.50	1.42	0.83	1.88
NM_001111309	0.11	0.03	0	0.13
NM_001282571	0.72	0.61	0.17	0.55
NM_001174108	2.48	0.16	2.85	1.77
NM_178563	0.02	0.02	0.02	0.07
NM_016359	20.49	19.56	22.26	26.33
NM_033142	0.19	0.42	0.34	0.33
NM_001197249	3.18	2.27	3.86	2.39
NM_003569	9.49	9.35	8.22	9.28
NM_030920	17.44	21.05	19.51	18.96
NM_020908	0	0.19	0	0
NM_032679	0.22	0.19	0.04	0.14
NM_020150	33.78	32.38	43.18	34.13
NM_001304532	2.98	3.43	3.34	4.28
NM_021599	1.40	1.32	0.65	1.08
NM_001004431	14.38	13.09	8.58	11.86
NM_003041	0.01	0	0	0
NM_001168316	0.02	0	0	0
NM_032098	5.11	5.28	4.00	4.72
NM_001003941	2.60	2.63	1.83	2.66
NM_001172418	0.03	0.11	0	0
NM_001029858	0.18	0.23	0.09	0.19
NM_014328	0.86	0.71	0.76	0.95
NM_032506	0.03	0	0	0
NM_001302692	0.22	0	0	0
NM_182532	0	0.02	0	0
NM_178353	0.02	0	0.03	0.03
NM_138446	22.05	22.43	24.23	24.04
NM_001030060	0.64	1.31	0.60	0.73
NM_009586	0.21	0.04	0.04	0.16
NM_199122	9.74	7.56	7.62	8.21
NM_133337	1.80	1.27	1.05	1.15
NM_174964	0.26	0.20	0.38	0.15
NM_001304333	0	0.01	0	0
NM_004337	0.85	1.45	0	0.43
NM_001145641	0	0.01	0.01	0.02
NM_020981	0.06	0.67	0.52	0.15
NM_001024466	1.78	1.04	1.18	0.85
NM_032485	2.01	3.25	2.26	4.74
NM_001675	14.83	13.59	12.28	14.86
NM_032687	4.75	2.92	3.32	3.77
NM_018227	32.52	36.52	32.34	33.26
NM_001256348	0	0	0	0.01
NM_004399	0	0	0	0.22
NM_004482	0.02	0.01	0.04	0.03
NM_001291379	0	0	0.11	0.30
NM_178571	0	0.01	0.02	0
NM_004720	0.26	0.37	0.26	0.18
NM_138456	0.76	0.56	0.98	0.57
NM_000535	8.23	8.75	9.61	9.63
NM_178812	19.41	21.93	22.42	21.69
NM_015123	0.51	0.63	0.42	0.48
NM_001310123	0.10	0.05	0	0.15
NM_003142	56.95	67.35	63.61	63.11
NM_001013690	0.03	0.08	0.08	0.05
NM_001126123	0.15	0.18	0.05	0.16
NM_001297732	2.33	1.86	1.66	2.08
NM_153015	0.35	0.46	0.56	0.47
NM_001318023	0.71	0.80	1.59	0.72
NM_181702	4.21	4.49	2.91	4.62
NM_020198	25.31	31.81	24.33	23.46
NM_001136474	0	0.04	0	0.05
NM_001128223	1.12	1.01	1.51	1.35
NM_005357	0	0.01	0	0
NM_001288954	0	0	0.33	0
NM_001167	5.61	6.26	5.57	4.78
NM_144690	0	0.01	0	0
NM_001099411	0.37	0.24	0.38	0
NM_001303499	0.49	0.33	0.33	0.25
NM_003427	3.46	2.72	3.04	3.24
NM_006487	0.21	0.12	0.18	0.16
NM_018638	7.07	8.51	8.61	7.73
NM_001300823	0.04	0.10	0.05	0.43
NM_005180	18.11	26.62	27.80	23.01
NM_001098817	0.22	0.40	0.19	0.07
NM_001553	120.29	175.18	139.15	144.39
NM_001039690	6.21	8.27	6.51	5.99
NM_001142528	0.18	0	0.19	0
NM_001014437	3.29	2.70	2.40	2.57
NM_014827	15.44	13.85	15.18	14.85
NM_014521	4.53	4.65	5.14	4.70
NM_001270364	0	0.13	0	0
NM_031370	5.54	8.61	8.09	6.14
NM_001303096	0.23	0.05	0.12	0.12
NM_144682	0.05	0.08	0.06	0.08
NM_005100	8.07	10.67	6.30	6.54
NM_006714	1.96	3.13	2.08	2.51
NM_002019	0.03	0.09	0.07	0.06
NM_006408	0	0	0.02	0
NM_001145108	0.26	0.83	1.08	0.83
NM_001135914	0.06	0.03	0.01	0.05
NM_003624	0.24	0	0	0
NM_001290230	0.85	0.44	0.03	0.40
NM_015421	11.45	9.88	10.13	9.92
NM_015621	3.22	4.32	2.72	3.31
NM_001130143	0	0	0	0.09
NM_002777	0	0.06	0	0
NM_019848	1.67	3.69	2.63	2.01
NM_002727	221.66	253.42	230.33	250.07
NM_001164232	3.55	3.69	3.90	0.94
NM_002294	4.60	6.10	5.46	5.31
NM_001184	14.03	13.84	16.46	14.76
NM_153228	0.13	0.19	0.04	0.05
NM_203291	4.37	3.43	2.51	1.98
NM_001313692	15.51	14.94	18.68	20.33
NM_001127372	0.69	1.37	0.71	0.96
NM_001110354	0.63	0.25	0.35	0.41
NM_000645	0.15	0	0	0.26
NM_001134941	0	0	0	0.01
NM_080863	0	0.01	0	0.01
NM_001178074	0.02	0.06	0.01	0.02
NM_170679	59.01	66.41	61.54	71.15
NM_022469	0	0.01	0.02	0
NM_001172218	0.58	1.02	0.56	0.62
NM_001098406	26.20	14.30	15.34	25.03
NM_001190317	2.86	1.98	0.96	1.88
NM_001252385	0.96	0.92	0.81	2.30
NM_025141	11.44	10.84	12.52	11.49
NM_198391	0.82	0.68	0.57	1.03
NM_031939	0	0	0.01	0
NM_001173473	0	0.30	0.08	0.24
NM_006259	0.01	0	0	0
NM_015710	88.85	99.67	68.08	81.44
NM_005333	7.41	8.88	9.03	7.42
NM_133174	0.28	1.18	1.21	0.62
NM_018348	4.56	8.08	4.23	5.01
NM_183047	0.82	0.71	0.91	0.65
NM_001271928	0.01	0.12	0	0
NM_006382	0.05	0.14	0.20	0.10
NM_013453	0.21	0.64	0.10	0.54
NM_001143999	0.32	0	0	0.66
NM_020716	0.62	0.38	0.75	0.62
NM_001313945	0	0	0.06	0
NM_139348	11.37	11.06	12.80	14.18
NM_024602	3.56	3.30	2.88	3.07
NM_001281504	3.34	2.55	1.51	2.02
NM_001102421	1.85	2.76	1.35	1.42
NM_152479	0.07	0.20	0.07	0.08
NM_001301107	3.10	2.94	2.51	2.20
NM_001290008	0	0	0	0.01
NM_001933	23.76	20.85	24.07	22.63
NM_024898	0	0	0.01	0
NM_001270493	4.37	7.98	6.15	5.76
NM_001129887	0.06	0.47	0.15	0.20
NM_014460	0.04	0	0	0.03
NM_001314018	0	0	0	0.05
NM_001005290	2.53	1.54	1.59	2.44
NM_001288960	0	0.63	0	0
NM_001143959	0	0.52	0.35	0
NM_018914	0.03	0	0.03	0
NM_001126114	0.04	0.11	0.07	0.08
NM_001300862	1.16	0.85	0.80	0.82
NM_172244	0	0	0	0.05
NM_020167	0	0	0.03	0.04
NM_152912	13.78	14.35	13.91	13.21
NM_005955	0.90	0.81	0.75	0.73
NM_002103	10.63	9.34	8.48	9.71
NM_003753	276.90	253.86	266.02	279.68
NM_001302461	0	0	0	0.03
NM_001195259	0.15	0.20	0.23	0.34
NM_001303100	0.02	0	0	0
NM_001177676	0.72	0.34	1.66	0.75
NM_001099272	0.69	0.47	0.85	0.68
NM_001193307	0.65	0.69	0.35	0.70
NM_001377	6.96	10.84	8.17	8.30
NM_006236	0	0.01	0.01	0.01
NM_001289148	0	0.06	0.09	0
NM_001194986	0.01	0.01	0	0
NM_206836	34.04	28.74	25.43	26.15
NM_007056	7.10	6.22	5.05	4.91
NM_024817	5.01	5.41	4.29	4.42
NM_024576	20.57	30.92	20.26	19.57
NM_001271750	0	0.01	0	0.03
NM_053005	11.70	12.00	11.85	13.30
NM_024909	0.39	0.50	0.19	0.23
NM_206909	0	0.01	0	0
NM_001318092	0.29	0.12	0.86	0
NM_001166163	0.50	0.38	0.18	0.55
NM_001271028	0	0.02	0.02	0.01
NM_152344	17.28	18.99	17.76	17.30
NM_003285	0.01	0.01	0.01	0
NM_001166135	0	0.27	0	0
NM_001300993	0	0.11	0	0
NM_001243936	0.17	0.09	0.24	0.22
NM_014212	0.17	0.13	0.17	0.15
NM_006800	4.56	6.15	4.80	4.76
NM_001304472	0.26	0.16	0.06	0
NM_001317094	0.63	0.52	0.77	0.48
NM_023019	0	0.17	0.25	0.13
NM_000715	0	0.01	0	0
NM_019844	4.92	5.18	4.34	4.67
NM_174881	0.03	0	0	0
NM_003743	0	0.93	0.25	0
NM_001164343	0	0.07	0	0.07
NM_001025369	0	0.05	0.02	0
NM_016955	2.97	3.90	3.07	3.01
NM_198715	0.01	0.01	0	0
NM_207163	0	0.03	0	0.01
NM_001042497	0.13	0.57	0.53	0.32
NM_001198868	2.71	1.18	1.06	2.14
NM_020958	0.92	1.33	0.51	0.77
NM_001267723	2.61	2.85	1.95	2.79
NM_001243535	0	0.01	0	0.14
NM_001163724	1.56	0.19	0.50	0
NM_001145083	0.41	0.25	0.65	0.51
NM_018653	0	0.03	0.09	0.18
NM_001009555	0.20	0.36	0.06	0
NM_004698	26.85	24.20	27.41	24.59
NM_001303442	1.09	0.11	0.28	0.77
NM_014701	0.94	1.83	0.86	1.15
NM_172088	0	0.05	0	0
NM_012243	3.88	5.42	2.48	3.20
NM_001184971	0.32	0.28	0.21	0.32
NM_001195571	0.02	0.02	0	0
NM_001281483	0.46	0.18	0.23	0.07
NM_052855	9.46	7.64	10.49	8.84
NM_001256547	1.12	1.05	0.85	1.14
NM_024103	2.07	1.78	1.49	1.84
NM_005207	16.19	16.05	16.02	15.79
NM_001243659	0.32	0.43	0.33	0.07
NM_012475	1.18	0.54	1.03	0.98
NM_052997	0	0.01	0	0.02
NM_001077188	0.04	0	0	0
NM_001252129	0.17	0.25	0.13	0.34
NM_001304264	0.08	0.01	0.12	0.13
NM_199160	0	0	0.26	0
NM_001129895	0	0.02	0	0
NM_001164539	0	0.04	0	0.03
NM_001173480	0.09	0.25	0.41	0.35
NM_024838	1.89	2.16	2.25	1.90
NM_001243212	0.02	0.02	0.02	0.09
NM_019024	6.55	6.44	6.29	6.60
NM_016150	0.09	0.05	0.03	0.08
NM_001278158	0.28	0.27	0.39	0.42
NM_181846	1.27	1.09	1.12	1.12
NM_001286441	0	0.04	0.03	0.04
NM_001304486	1.74	2.38	1.34	1.51
NM_001206744	0.04	0.32	0	0.09
NM_000902	17.70	17.46	15.08	13.87
NM_001289398	0.06	0.20	0.09	0.22
NM_006123	13.17	12.40	11.55	12.63
NM_014716	0.96	0.92	0.64	0.86
NM_001009909	0	0.05	0	0
NM_002689	7.02	5.70	7.37	6.95
NM_014940	6.57	4.71	4.26	5.50
NM_021151	2.66	3.54	3.10	3.17
NM_170672	0.03	0	0.02	0
NM_001303268	0.47	0.53	0.74	0.48
NM_206900	1.86	1.74	1.30	1.78
NM_017709	0.79	0.83	0.54	0.68
NM_001123226	0.30	0.48	0.48	0.18
NM_181509	0	0	0.02	0
NM_025204	5.52	4.92	5.36	5.86
NM_033411	6.33	8.11	4.84	6.82
NM_201612	15.49	18.86	14.77	20.12
NM_004815	5.81	7.94	5.51	5.07
NM_024793	0	0	0.02	0.03
NM_001289165	0.27	0.10	0.25	0.08
NM_004443	1.04	1.91	0.85	1.23
NM_001197140	1.43	0.95	0.72	1.08
NM_018379	0.82	1.52	1.31	1.26
NM_172194	0.02	0	0.02	0
NM_152326	0	0.19	0.03	0.17
NM_016505	13.29	20.65	17.24	17.01
NM_006398	0.22	0.54	0.72	0.51
NM_001077241	0	0.17	0	0
NM_017554	17.15	21.13	17.54	19.46
NM_001270979	0	0.03	0	0
NM_001288734	0	0	0.06	0.25
NM_001256321	0.07	0.40	0.18	0.03
NM_014140	2.01	0.75	1.39	1.66
NM_001297625	0.08	0.11	0.15	0.14
NM_020764	0.03	0.05	0.02	0.05
NM_018593	0.86	1.55	1.02	1.31
NM_001284281	1.72	0.91	0.90	1.09
NM_001008844	0.58	0.82	0.38	0.62
NM_031300	13.31	9.03	9.53	14.90
NM_001309474	0.27	0.18	0.20	0.20
NM_178190	2.62	2.67	2.33	3.97
NM_007193	3.86	3.08	2.69	4.73
NM_001289172	0.20	0.42	0.30	0.10
NM_000848	0.52	0.64	0.83	0.63
NM_001080145	0	0.01	0	0
NM_014640	2.12	1.27	2.28	1.85
NM_005905	0.70	0.47	0.50	0.19
NM_147128	1.30	2.09	1.19	1.73
NM_004981	0.07	0.15	0.12	0.16
NM_015325	11.68	11.11	12.60	11.55
NM_000129	0	0	0.01	0
NM_006660	14.57	16.74	14.05	14.84
NM_001006655	0.08	0.15	0.37	0.13
NM_001033930	54.47	46.69	52.56	55.00
NM_015525	19.31	20.84	18.42	20.76
NM_031461	0	0	0	0.01
NM_002850	0.22	0.26	0.19	0.43
NM_024923	0.43	0.47	0.47	0.44
NM_001257198	5.99	5.48	3.92	6.62
NM_014866	0.04	0.20	0.53	0.06
NM_015920	236.42	282.68	271.04	260.79
NM_020830	29.66	34.37	27.24	28.01
NM_001207058	0.29	0.25	0.13	0.11
NM_015603	0.74	1.17	0.78	0.93
NM_021999	37.26	63.38	36.97	47.24
NM_001040006	11.06	9.16	9.83	9.28
NM_001252091	0.01	0	0	0
NM_006872	0	0	0.02	0
NM_005883	0.01	0.01	0.01	0
NM_003258	58.17	42.19	54.42	54.50
NM_002856	51.42	47.33	42.84	48.08
NM_001278354	0	0.18	0.04	0.10
NM_152996	0.08	0.05	0.05	0.08
NM_001287337	0	0.06	0.06	0
NM_001783	0	0	0	0.02
NM_001080473	0	0	0.02	0
NM_000811	0.47	0.29	0.68	0.41
NM_001288994	0	0.03	0	0
NM_016226	21.20	20.45	15.05	20.07
NM_001270695	0.76	1.96	0.99	0
NM_145343	0	0	0.10	0.03
NM_001288565	0.74	0.90	0.83	0.72
NM_001031727	7.34	5.52	6.65	6.69
NM_001712	0	0.18	0.06	0
NM_001084393	1.09	0.87	1.07	1.34
NM_005539	4.03	4.46	6.91	3.66
NM_058216	16.07	14.22	22.64	21.00
NM_000961	0.01	0.01	0.02	0.01
NM_001005566	0.04	0	0	0
NM_172060	0	0.03	0	0
NM_033302	0	0.01	0	0
NM_001136044	15.79	12.03	11.13	12.64
NM_001986	12.65	8.56	7.66	10.36
NM_183323	21.44	22.23	28.43	24.78
NM_001244937	0.04	0.09	0.04	0.04
NM_001258465	0	0.13	0.07	0
NM_002826	19.45	19.60	16.96	17.43
NM_178544	0.29	0.29	0.21	0.21
NM_031856	0	0	0	0.01
NM_005434	0	0.02	0.03	0.03
NM_001289182	0.35	0	0.95	0
NM_004994	6.02	6.34	5.87	6.19
NM_013354	38.22	39.53	39.49	39.18
NM_006945	0.16	0	0	0.03
NM_019008	11.16	9.40	12.98	9.92
NM_001282238	0.01	0.03	0.02	0.01
NM_003357	0	0	0.05	0.06
NM_001166285	1.71	1.63	2.68	1.39
NM_177937	0.76	1.46	0.33	1.54
NM_012160	2.00	5.34	3.13	3.21
NM_001001419	1.47	2.45	2.21	2.20
NM_001286696	3.76	3.24	2.84	2.38
NM_001282305	0	0.07	0	0
NM_024581	0.26	0.29	0.14	0.34
NM_024092	20.29	16.14	19.45	21.09
NM_001242823	0.06	0.19	0.03	0.07
NM_203399	0.17	0	0	0
NM_001040712	0	0.02	0	0
NM_001003803	0	0.08	0	0
NM_001171906	1.40	3.76	0.74	2.14
NM_001130982	0.05	0.05	0.05	0.13
NM_004545	114.74	140.23	149.58	142.76
NM_006706	2.75	2.63	3.22	3.75
NM_006416	8.65	12.44	11.07	10.98
NM_182547	35.25	35.39	31.65	34.42
NM_018057	6.16	7.58	4.44	5.58
NM_000212	10.71	12.10	8.16	9.18
NM_018106	2.64	2.61	3.83	2.88
NM_001018024	6.91	8.67	6.84	9.09
NM_001271948	0.17	0.10	0.09	0.07
NM_001304725	0.01	0.02	0.03	0.01
NM_001142470	0.42	0.69	0.35	0.58
NM_024876	3.17	4.01	2.28	3.20
NM_001145964	1.32	1.65	1.35	1.30
NM_006242	1.49	1.59	1.66	1.50
NM_001286349	0.35	0	0.19	0.08
NM_014964	0	0.03	0	0.07
NM_001135957	0	0.02	0.06	0
NM_001289746	14.55	7.44	16.01	12.00
NM_001081976	0	0	0	0.03
NM_001281779	0.03	0.12	0.18	0.06
NM_001288786	0	0	0.23	0
NM_002632	11.21	16.55	10.94	14.47
NM_001243247	0.26	0.17	0.18	0.22
NM_002547	1.60	1.94	1.42	1.44
NM_000200	0	0	0.19	0.04
NM_021822	16.77	17.09	14.14	18.31
NM_012339	0.09	0.09	0.03	0.05
NM_001077653	0.01	0	0	0
NM_000603	0.02	0.01	0.01	0.03
NM_001313960	0.06	0.25	0	0.06
NM_001268285	0	0	0	0.37
NM_005149	0.36	0.32	0.16	0.18
NM_001282763	68.99	66.40	68.61	65.93
NM_001317917	0.49	0.97	0.48	0.56
NM_001042383	0.13	0.07	0.17	0.10
NM_002592	2.66	1.94	4.03	2.98
NM_152629	0	0.01	0	0
NM_198256	2.66	3.15	3.75	3.43
NM_001098514	0.01	0.12	0	0.01
NM_018688	11.00	9.59	13.01	10.48
NM_001317960	0.21	0.63	0.35	0.61
NM_015431	0.52	0.47	0.69	0.61
NM_001015000	10.88	8.35	9.70	7.70
NM_182503	0.33	0.43	0.63	0.35
NM_019074	0.12	0.49	0.17	0.23
NM_032552	0	0.04	0	0.10
NM_001142784	2.20	1.47	2.11	1.96
NM_001256879	0.59	0.50	0.59	0.60
NM_182743	43.47	40.21	34.51	37.28
NM_019610	5.07	5.91	5.93	4.49
NM_005157	8.92	10.90	8.22	9.88
NM_001531	0.68	0.87	0.54	0.73
NM_144707	0	0	0.01	0
NM_001142432	0.48	0.54	0.30	0.28
NM_014335	158.55	199.18	171.68	181.26
NM_017850	0.42	0.96	0.62	0.33
NM_183079	56.51	74.32	57.79	61.25
NM_002227	31.52	34.71	33.44	33.59
NM_024625	2.72	2.56	2.38	2.75
NM_024513	2.15	2.40	1.61	1.92
NM_005663	6.36	6.01	4.67	5.42
NM_001088	0	0.02	0	0.02
NM_130830	0.02	0.06	0.07	0
NM_012232	71.28	66.57	75.97	69.11
NM_001242939	0.08	0.31	0.15	0.34
NM_017563	2.26	2.50	2.21	2.58
NM_001284252	25.38	21.06	23.64	21.45
NM_001297598	0.10	0.20	0	0.05
NM_001301196	2.61	2.68	2.35	1.70
NM_001184898	0.29	0.43	0.27	0.57
NM_000623	0.57	0.92	0.40	0.62
NM_001206961	0.01	0.12	0	0.04
NM_033082	60.10	54.11	67.22	68.25
NM_001040701	0	0.01	0	0
NM_001003704	0.30	0.45	1.22	0.85
NM_001042618	4.27	4.90	3.76	4.49
NM_001286251	0	0	0.02	0.11
NM_032559	0.01	0	0	0.01
NM_003647	1.94	3.56	2.25	2.28
NM_001253676	0.24	0.60	0.73	1.04
NM_001297650	0.23	0.17	0.37	0.21
NM_001257135	1.35	1.67	2.61	2.26
NM_001142931	0.13	0.29	0.13	0
NM_001077475	0	0	0.02	0
NM_001302623	2.21	2.63	3.15	2.99
NM_001289009	2.31	2.51	2.09	2.15
NM_024578	0.78	0.69	0.92	0.80
NM_005323	1.59	1.30	2.17	2.79
NM_001303243	0.04	0.18	0.03	0
NM_014049	21.14	19.53	22.55	21.86
NM_178001	4.47	3.09	4.76	5.05
NM_001205262	0.98	1.38	1.69	1.13
NM_001193379	0	0	0.04	0
NM_000582	2.42	2.36	2.39	2.43
NM_001017373	0.14	0.17	0	0
NM_001122827	0	0.01	0	0.01
NM_001278166	26.55	22.23	24.72	23.01
NM_002880	28.25	26.95	32.31	27.25
NM_001166704	0.58	0.58	0.27	0.27
NM_001193343	0.15	0.30	1.27	0.39
NM_001167911	0.75	0.67	0.39	0.63
NM_001167929	4.89	11.67	4.77	8.90
NM_001161368	0.01	0.01	0.03	0
NM_153213	0	0	0.01	0.01
NM_001297645	0.13	0.18	0.24	0.29
NM_001029840	3.33	4.24	3.61	3.50
NM_002559	0	0	0.01	0
NM_002096	21.61	25.45	21.41	21.56
NM_001077401	0.48	0.46	0.30	0.32
NM_006034	0	0.12	0	0.14
NM_174921	3.34	5.34	2.85	3.93
NM_001159773	7.95	8.27	8.42	9.24
NM_001281806	0.01	0.02	0	0.01
NM_006832	23.70	25.56	27.07	23.82
NM_001145348	0	0.05	0	0.03
NM_016202	1.22	1.05	0.61	0.57
NM_198539	2.21	2.01	2.33	2.21
NM_001297757	0	0.31	0	0
NM_001135811	6.42	7.26	8.07	8.38
NM_000029	0.03	0.08	0.07	0.06
NM_001190880	7.61	4.81	6.20	4.13
NM_001039112	0.02	0.06	0.01	0.03
NM_001195581	0.42	0.29	0.14	0.03
NM_025150	8.16	7.13	7.84	8.00
NM_024562	5.77	4.48	5.97	5.73
NM_001007246	5.97	7.54	3.63	6.38
NM_001031723	12.13	13.90	13.07	12.78
NM_001190791	0.27	0.21	1.15	0.19
NM_001308129	0.05	0.46	0.24	0.19
NM_001161661	1.10	0.60	0.79	0.88
NM_020536	4.47	3.95	5.23	4.90
NM_001301822	0	0.01	0	0
NM_001146178	2.48	0.77	1.31	2.67
NM_005221	0.08	0.19	0.13	0.07
NM_001195248	6.65	7.26	8.07	4.69
NM_001130483	2.48	1.94	2.58	1.54
NM_017572	18.42	19.16	21.66	21.13
NM_001190972	16.36	25.00	18.20	18.22
NM_001042555	0	0	0.04	0
NM_015902	15.50	14.50	13.31	15.27
NM_174894	0.19	0.39	0.10	0.49
NM_001316981	0	0.17	0.22	0.21
NM_198038	0.67	0.58	0.78	0.51
NM_001184996	0.18	0.04	0.07	0.40
NM_001146284	0	0	0.15	0
NM_001198897	0.73	0.44	1.28	0.26
NM_001128178	0.56	1.00	1.10	0.57
NM_000083	0	0	0.01	0
NM_001358	76.88	72.48	86.95	76.25
NM_018325	5.35	11.74	5.56	5.89
NM_001014842	1.34	2.24	2.73	2.41
NM_001291943	2.03	2.01	3.23	3.25
NM_001270042	0	0	0	0.11
NM_032356	12.40	12.03	15.04	16.18
NM_020753	1.46	0.97	1.00	0.89
NM_201589	0	0.13	0.01	0.02
NM_017859	8.27	7.51	7.64	9.20
NM_001271953	2.93	2.95	2.43	1.97
NM_133265	0.52	0.32	0.14	0.10
NM_001244676	0	0	0	0.08
NM_001318148	1.19	1.08	0.89	1.07
NM_023923	0.07	0.24	0.59	0
NM_016379	0.13	0.35	0.17	0.23
NM_024629	16.57	17.80	19.35	17.70
NM_001177997	0.06	0.54	0.07	0.35
NM_001313905	2.23	1.39	4.94	2.97
NM_014364	0	0	0.03	0
NM_001105669	0	0.01	0.01	0
NM_004148	23.63	26.33	19.65	25.95
NM_001161454	1.03	0.79	0.56	0.46
NM_002135	0	0.13	0.04	0
NM_003001	5.31	6.52	3.02	4.18
NM_015150	16.27	15.64	14.66	15.58
NM_001143779	4.14	5.51	4.84	4.82
NM_015702	167.60	222.15	182.89	177.10
NM_014994	3.10	2.33	2.18	2.23
NM_001080512	6.20	11.17	7.22	6.88
NM_001012514	0.47	0	0	0
NM_001018057	12.16	11.71	8.54	9.78
NM_001177383	0	0.14	0.15	0
NM_000933	0.63	0.45	1.10	0.78
NM_001114138	0.06	0.09	0.02	0
NM_173791	14.47	16.54	12.76	13.15
NM_013263	20.87	18.26	17.75	21.38
NM_001308467	0	0	0.06	0.03
NM_007329	1.58	2.18	1.07	1.51
NM_001286072	0.29	0.30	0.27	0.24
NM_006581	0.20	0.27	0.20	0.20
NM_080911	13.18	8.71	18.20	10.86
NM_001297600	1.71	1.01	0.33	0.38
NM_144595	0	0	0.14	0
NM_005778	20.47	19.62	24.55	23.49
NM_024085	5.63	4.22	2.56	3.99
NM_033215	0.13	0.22	0.14	0.12
NM_152392	8.97	9.06	6.37	7.06
NM_025265	0.88	0.83	1.04	1.89
NM_001290189	0.12	0.05	0.04	0.17
NM_033397	0.40	0.45	0.47	0.47
NM_021636	0.05	0	0	0
NM_001145923	0	0.02	0	0.02
NM_001308185	0.86	0.41	1.35	0.90
NM_001747	11.41	6.99	5.71	8.54
NM_005533	21.65	19.47	23.31	22.35
NM_001297573	0.26	0.27	0.31	0.44
NM_018645	1.91	5.81	2.95	3.77
NM_004143	0.21	0.12	0	0
NM_001130100	20.29	17.99	20.02	18.50
NM_001289093	0	0.19	0.10	0
NM_020805	0.31	0.44	0.23	0.24
NM_001164691	0	0.02	0	0
NM_001160183	0.05	0.06	0.41	0.16
NM_006667	39.90	38.39	40.86	41.09
NM_001007101	0.43	0.72	1.40	0.88
NM_030640	2.84	3.18	2.06	2.54
NM_001131036	6.13	5.86	5.60	7.06
NM_018015	1.25	1.34	1.44	1.24
NM_024687	0.07	0.09	0.08	0.10
NM_001008491	5.62	4.98	6.70	5.05
NM_007320	4.50	3.91	4.78	4.96
NM_001243598	0	0	0.02	0
NM_002793	345.90	338.14	394.68	389.24
NM_001170756	0.41	0.69	0.92	0.13
NM_198686	0.67	0.43	0.22	0.32
NM_019591	4.19	5.09	5.30	4.12
NM_015317	5.00	5.85	4.71	4.82
NM_014044	28.10	30.08	35.03	30.85
NM_006300	2.09	2.66	2.64	2.38
NM_001278491	0.99	2.09	2.62	0
NM_001303263	0	0	0	0.01
NM_017831	0.75	1.17	0.89	0.83
NM_001040202	8.94	12.67	9.97	9.73
NM_017922	3.40	4.70	6.80	4.68
NM_024523	7.76	7.13	7.88	7.52
NM_001277333	0.01	0.01	0	0.01
NM_001031849	0.01	0	0	0
NM_182972	15.29	21.13	16.14	15.42
NM_001291163	0.29	0.30	0.24	0.39
NM_001144942	0	5.10	5.98	7.31
NM_000239	0.75	0.88	0.69	0.71
NM_001286167	0.07	0.23	0.32	0.31
NM_001317194	0.14	0.20	0	0.08
NM_000291	450.62	498.69	462.28	473.42
NM_014109	16.05	14.00	20.28	17.07
NM_006818	14.08	13.52	12.11	15.17
NM_005242	19.53	25.46	23.40	20.69
NM_178221	3.60	3.83	3.45	3.12
NM_022117	5.04	8.04	4.91	5.57
NM_001099271	11.18	9.66	10.64	10.83
NM_001128613	10.62	7.64	9.30	10.60
NM_001135671	0.12	0.22	0.04	0.12
NM_001009186	1.62	2.20	1.52	2.22
NM_015374	25.87	24.57	14.71	20.47
NM_001039712	2.44	2.30	2.20	1.65
NM_015677	0	0.09	0	0
NM_018023	18.84	17.64	15.31	17.36
NM_025157	0	0	0	0.12
NM_133369	0.07	0.03	0.02	0.02
NM_001018055	3.16	3.97	3.67	3.63
NM_020457	21.66	19.73	28.44	23.55
NM_001257362	0.02	0	0	0.03
NM_003310	23.50	20.52	26.87	26.30
NM_012202	0.02	0	0	0
NM_001159398	0.01	0	0	0
NM_015247	0	0	0.12	0.23
NM_201414	9.21	7.87	5.82	7.09
NM_001281988	2.06	2.54	3.60	1.49
NM_001082972	0	0	0	0.11
NM_001042529	2.71	2.73	3.28	4.20
NM_001301627	0	0.01	0	0
NM_001279354	7.44	4.69	6.22	5.42
NM_001017958	4.46	4.71	6.84	5.30
NM_003512	913.74	602.18	763.28	919.11
NM_052941	0.12	0.16	0.16	0.14
NM_001310213	0.08	0.01	0.18	0.02
NM_001272013	18.39	26.02	11.92	17.34
NM_144618	1.27	0.97	1.44	1.19
NM_001281933	0.26	0.23	0.26	0.32
NM_006483	0.18	0	0.16	0
NM_001258451	0	0.01	0	0.16
NM_014858	0.84	1.09	0.34	0.54
NM_001128228	3.32	3.75	3.08	3.63
NM_001282929	0.22	0.62	1.50	1.28
NM_001242819	1.87	0.76	1.24	1.47
NM_017570	0.06	0.13	0.06	0.08
NM_001199942	0.26	0.15	0.28	0.22
NM_001308229	1.45	1.94	2.00	1.56
NM_014042	11.49	8.82	12.50	14.48
NM_001256681	2.08	1.80	1.49	1.16
NM_015375	3.98	5.19	3.39	3.34
NM_001305840	0.48	0.74	0.44	0.24
NM_006339	24.42	22.27	16.82	22.30
NM_015566	1.71	1.68	1.92	2.00
NM_007362	61.84	75.69	72.47	68.00
NM_001017420	9.42	9.34	13.40	11.87
NM_018460	0.02	0.05	0.07	0.07
NM_001111031	0.03	0	0.10	0.07
NM_183230	0	0.02	0	0
NM_001308219	0.01	0	0	0
NM_014602	18.78	22.27	20.29	19.61
NM_001166419	2.74	3.15	2.53	2.86
NM_004356	10.38	12.60	10.32	16.78
NM_033087	5.20	6.25	7.29	5.41
NM_001270876	0.06	0.04	0.12	0.23
NM_130791	0.63	0.69	0.59	0.84
NM_017866	4.21	5.26	6.74	4.66
NM_001161565	0	0.04	0.14	0.11
NM_148912	7.01	4.38	5.36	6.65
NM_001114091	1.53	1.49	2.26	2.42
NM_001301829	0	0.11	0	0.16
NM_001308114	0.48	0.45	0	0
NM_032587	2.78	3.90	3.62	2.95
NM_001257963	0	0.07	0.07	0.02
NM_001304494	0.56	0.99	0.82	1.29
NM_002661	0.35	0.32	0.36	0.41
NM_178148	28.68	26.85	24.86	27.06
NM_005786	1.65	1.52	1.13	1.47
NM_001242559	26.77	28.00	20.30	23.66
NM_017556	10.83	8.73	8.14	8.57
NM_001281433	0.13	0.27	0.26	0.07
NM_019003	0.02	0	0	0
NM_001304762	15.23	17.16	10.92	15.09
NM_001257391	5.99	5.36	5.98	7.75
NM_005732	4.31	5.93	3.62	4.08
NM_005513	14.80	16.13	12.87	13.41
NM_014620	0	0	0	0.03
NM_001190729	0.18	0.22	0.02	0.23
NM_145000	0.10	0.04	0.08	0.18
NM_001288828	0.10	0.21	0.07	0.10
NM_001242417	0.40	0.35	1.07	0.48
NM_001097590	3.42	2.49	1.64	2.81
NM_001130050	1.70	1.66	1.44	0.70
NM_033426	4.18	4.08	5.02	4.10
NM_207115	0	0.56	0.26	0
NM_003114	0	0	0.08	0
NM_001162426	1.03	0.76	1.82	0.60
NM_001258321	0.04	0	0.03	0.04
NM_001201543	0.53	0.44	0.37	0.39
NM_001037872	2.61	2.90	2.43	2.87
NM_153696	0.01	0	0	0
NM_000088	0.17	0.18	0.12	0.15
NM_006463	1.20	1.89	2.34	1.42
NM_001134415	0.34	0.46	0.38	0.39
NM_024784	3.93	3.03	3.05	3.10
NM_183050	1.66	1.44	1.32	1.84
NM_001291719	1.16	1.04	1.31	1.86
NM_001318056	0.78	0.24	0.47	0.40
NM_152423	0	0.13	0.12	0
NM_152586	0.63	0.43	0.68	0.26
NM_001163380	2.51	1.38	1.99	2.28
NM_001276293	2.02	1.56	1.52	1.98
NM_001317112	0.54	0.34	0.30	0.18
NM_138389	3.88	2.58	2.21	2.52
NM_001136129	0.01	0.06	0	0
NM_001304743	19.97	23.64	21.33	21.05
NM_004905	98.56	103.78	100.83	110.73
NM_003537	1057.03	685.51	973.97	1039.49
NM_001206541	0	0.04	0.04	0
NM_199363	0.16	0	0	0
NM_001317034	1.51	1.73	3.00	2.11
NM_006449	10.39	11.22	6.62	9.44
NM_172115	1.79	1.04	1.20	1.47
NM_001164313	1.61	2.13	1.42	3.04
NM_030645	15.94	15.42	16.70	14.50
NM_033238	0.73	0.49	0.72	0.67
NM_014793	5.88	6.06	7.75	5.62
NM_014969	0.40	0.70	0.85	1.08
NM_001007229	1.79	1.83	1.97	2.62
NM_007235	56.82	57.32	59.18	55.81
NM_001271287	3.64	3.75	2.83	3.80
NM_021130	584.81	538.42	630.39	652.06
NM_002573	17.50	14.42	15.77	16.96
NM_031861	0	0.01	0.01	0
NM_001206840	0	0	0.25	0.16
NM_001184748	0.11	0.06	0.05	0.04
NM_001145302	0	0.09	0.12	0.05
NM_014937	16.32	16.32	12.05	15.03
NM_016139	351.52	332.33	331.29	367.95
NM_001302632	40.38	39.36	37.46	43.40
NM_001039569	1.95	1.94	1.95	1.82
NM_015058	3.70	4.35	3.37	3.25
NM_014303	57.69	51.55	75.64	60.75
NM_021067	11.23	8.41	14.46	11.68
NM_207311	0.03	0.08	0.03	0.03
NM_032195	2.76	1.97	2.39	2.68
NM_001099338	0.41	0.40	0.71	0.47
NM_004686	0.02	0.01	0.04	0.02
NM_212503	0.08	0.06	0	0
NM_001001662	1.21	1.46	1.33	1.26
NM_032627	3.43	3.20	2.01	3.94
NM_014851	7.88	7.39	7.10	5.47
NM_207340	8.60	11.49	7.20	9.10
NM_001024601	0.10	0	0	0
NM_017640	1.73	1.33	1.82	1.59
NM_173060	13.37	15.74	14.87	14.93
NM_014519	1.70	2.98	2.78	2.31
NM_001287491	0.77	0.84	0.79	0.70
NM_001257972	3.93	4.38	3.06	3.91
NM_020399	0.22	0.47	0.41	0.06
NM_001014838	10.30	10.44	8.20	11.55
NM_001025205	127.73	117.32	119.72	136.59
NM_020204	0	0.06	0	0
NM_001286676	2.46	1.90	3.12	1.77
NM_016129	31.30	28.62	34.09	33.07
NM_001178124	0.41	0.12	0.31	0.27
NM_031497	0.01	0.02	0	0.01
NM_000175	88.77	80.85	73.68	77.20
NM_024078	6.95	5.19	5.96	6.59
NM_001300742	1.12	1.52	1.10	0.84
NM_006821	2.96	2.84	2.68	3.58
NM_001270944	0	0	0.04	0.03
NM_001164753	0.12	0.11	0	0.21
NM_014848	0	0.01	0	0
NM_017650	0.05	0.08	0.14	0.10
NM_001007094	4.00	4.12	3.65	4.20
NM_001042405	4.39	5.25	3.73	4.42
NM_001195626	1.65	1.94	1.34	1.28
NM_001270377	3.18	4.11	3.71	3.89
NM_001077268	4.96	5.18	4.52	5.30
NM_182577	0.03	0	0	0
NM_004060	126.53	152.84	110.20	125.74
NM_001184700	0	0.11	0	0
NM_016552	0.31	0.29	0.21	0.27
NM_005904	1.48	2.14	1.49	1.22
NM_001080378	0.08	0	0	0.03
NM_181897	0.08	0.17	0.14	0.19
NM_001143957	0.06	0.20	0.28	0.18
NM_152927	0.65	0.08	0.98	0.78
NM_016192	0.01	0.02	0.01	0.03
NM_006922	0	0.09	0.11	0
NM_203344	8.53	8.03	7.28	9.92
NM_005500	64.32	57.98	68.77	66.54
NM_001001998	24.72	21.02	26.33	25.08
NM_002603	0.50	0	0.18	0.51
NM_014319	6.03	7.64	7.88	6.85
NM_001004351	0.03	0	0.01	0.03
NM_001143758	0.75	0.19	0.52	0
NM_004090	11.05	10.40	11.26	10.69
NM_022145	12.47	12.91	14.66	14.44
NM_001031716	4.00	3.48	5.62	2.93
NM_001003681	1.47	1.41	2.00	1.19
NM_001099653	0.70	0.24	0.48	0.05
NM_001305087	0.57	0.20	0.06	0.15
NM_001193483	11.28	14.92	9.29	11.49
NM_001167940	0.30	1.14	0.87	0.57
NM_001008566	0	0	0.09	0.14
NM_001253382	21.80	26.47	24.15	23.91
NM_001258246	0.11	0.12	0	0.04
NM_152433	0.11	0.13	0.25	0.15
NM_007127	0	0	0	0.01
NM_016123	1.22	1.36	1.50	0.88
NM_001418	144.18	156.46	166.56	153.51
NM_001146210	0	0.02	0	0.01
NM_001135993	2.71	2.99	1.98	2.86
NM_005861	72.01	66.28	62.54	71.90
NM_144594	0.03	0	0	0.03
NM_002505	4.31	4.00	2.95	3.51
NM_001077619	3.61	3.87	3.57	3.91
NM_007237	0.28	0.31	0.44	0.32
NM_001283035	0.80	0.98	0.97	0.98
NM_001098410	0.03	0	0	0
NM_005027	3.75	2.91	2.12	2.25
NM_014872	2.83	2.85	2.34	2.90
NM_001173524	16.21	21.46	19.61	18.34
NM_031485	23.76	21.73	34.64	26.71
NM_152339	2.24	1.53	1.71	2.03
NM_178439	6.60	8.31	6.76	6.89
NM_002944	0.03	0.02	0.03	0.03
NM_001318322	0.01	0	0	0
NM_020940	5.94	7.38	4.81	5.60
NM_001195643	0.24	0.39	0.25	0.22
NM_152482	7.86	6.52	7.32	8.26
NM_001039707	6.54	3.45	6.27	6.99
NM_006262	0.04	0	0	0
NM_057088	0.13	0.11	0.13	0.09
NM_001270888	0.88	1.23	0.97	0.78
NM_001283020	0.11	0	0.22	0.09
NM_001135694	2.15	2.55	2.70	1.24
NM_020353	0.58	1.79	0.79	1.11
NM_001198952	0.44	0.90	0.28	0.51
NM_153638	4.87	5.72	5.35	5.51
NM_001286134	32.52	28.19	29.36	30.18
NM_181643	0	0.03	0.04	0.07
NM_148886	0	0.01	0	0.42
NM_001301698	0.41	0.41	0.54	0.35
NM_006279	3.20	3.35	2.86	3.75
NM_199180	0	0.03	0	0.03
NM_198951	10.29	13.88	3.31	10.41
NM_032795	6.66	7.03	7.86	7.34
NM_175566	0	0	0.01	0.02
NM_003184	3.08	7.05	11.33	5.64
NM_001002269	1.38	1.10	1.12	1.18
NM_199461	0.21	0.43	0.17	0.17
NM_015576	0.02	0.03	0.01	0.02
NM_198173	0	0	0	0.12
NM_007365	0	0.02	0	0.01
NM_020747	0.59	0.64	0.43	0.57
NM_004136	6.04	6.11	5.96	5.98
NM_018009	6.17	5.19	5.62	6.10
NM_003784	6.99	6.54	6.45	7.15
NM_002886	19.33	21.27	17.99	21.21
NM_001199570	0	0	0	0.02
NM_001178003	0.04	0.12	0.11	0
NM_001145414	0.71	1.01	1.43	0.71
NM_001256426	0	0	0.05	0
NM_198388	0.03	0	0	0
NM_003704	1.29	0.71	0.80	0.89
NM_001164267	1.24	1.46	0	0
NM_014187	37.69	37.12	42.86	46.85
NM_001270696	4.43	4.34	3.45	2.36
NM_016118	17.39	18.14	20.32	19.59
NM_016407	69.98	68.24	76.65	72.94
NM_031415	0.04	0.01	0.01	0.01
NM_005710	0.10	0.17	0.44	0
NM_016640	28.42	32.42	27.18	29.63
NM_001282426	0.08	0	0.41	0.33
NM_018410	51.92	37.65	32.22	50.26
NM_007345	0	0	0.12	0.21
NM_003955	8.31	10.14	8.69	7.40
NM_001303529	2.78	2.42	2.09	1.53
NM_004463	1.56	1.26	0.68	1.10
NM_025187	1.28	1.37	1.80	0.77
NM_201429	0.16	0.17	0	0.08
NM_006195	1.46	1.09	1.44	1.19
NM_001080824	0.48	0.11	0.30	0.17
NM_172020	0.88	0.81	0.82	0.84
NM_015660	4.58	4.86	5.13	5.56
NM_020319	10.41	14.32	9.84	11.60
NM_001165973	0.01	0	0	0.01
NM_001300855	0.19	0.82	0.17	0.35
NM_001198672	0.20	0.33	0	0.08
NM_001143761	41.90	42.27	43.25	41.18
NM_016593	0.07	0.03	0.09	0
NM_004561	0	0.01	0	0.01
NM_001242482	2.90	2.46	2.72	2.71
NM_001191056	0	0	0.07	0
NM_001207074	0	0.01	0	0
NM_001136238	0.11	0.35	0.99	0.50
NM_001142676	0	0.01	0.13	0
NM_052874	0.13	0.07	0.03	0.05
NM_001271971	0.29	0.71	0.07	0.09
NM_001007233	0.38	0.52	0.30	0.37
NM_001308418	0.03	0.04	0.01	0.05
NM_001300885	1.72	1.31	1.55	0.96
NM_001193464	1.61	2.01	2.49	2.24
NM_020343	1.42	1.92	1.54	1.51
NM_001282335	0.03	0.06	0.02	0.02
NM_001272103	0	0.13	0	0.03
NM_001199099	0	0	0	0.01
NM_015969	21.03	23.24	32.03	24.73
NM_020961	9.84	12.20	10.59	11.09
NM_001012751	1.37	1.37	1.10	1.52
NM_005281	0.47	0.40	0.29	0.41
NM_001100816	0.57	0.63	1.14	1.33
NM_001042664	1.09	0	1.15	0
NM_005685	1.53	2.70	2.19	2.01
NM_007294	2.18	2.11	4.58	3.26
NM_001135247	0	0.06	0.04	0
NM_001304522	0	0	0	0.01
NM_001160148	0.44	1.64	1.36	0.94
NM_001037277	0	0.06	0	0
NM_002904	54.95	53.28	45.02	47.22
NM_001282429	0	0	0.11	0.13
NM_178584	2.27	2.04	1.98	1.75
NM_004209	1.01	1.39	0.71	1.04
NM_024709	0.75	0.71	0.69	0.87
NM_001145392	1.04	0.60	1.49	0.43
NM_014814	73.39	78.91	79.73	91.63
NM_012311	2.68	2.71	3.19	3.01
NM_001303125	0.17	0	0.06	0.41
NM_006751	4.08	3.59	2.93	3.42
NM_198859	1.73	4.03	1.64	1.73
NM_002357	2.36	2.22	1.77	1.97
NM_018071	4.80	3.70	3.82	5.73
NM_001625	19.66	18.51	19.33	19.91
NM_152760	0	0.01	0	0.01
NM_138492	0.68	0.75	0.68	0.85
NM_001278285	0	0	0	0.10
NM_001312672	0	0.03	0	0
NM_001261445	1.29	2.27	2.05	2.15
NM_198309	1.33	1.87	3.08	2.60
NM_017452	15.02	13.00	15.16	13.19
NM_001136108	25.45	19.77	28.57	27.00
NM_001243186	4.96	5.04	3.28	4.89
NM_001128424	0.02	0.09	0	0.11
NM_024804	0.06	0.41	0.24	0.38
NM_000943	12.77	15.85	12.96	14.13
NM_001258015	2.96	4.08	2.35	3.10
NM_001134225	3.33	3.47	3.09	3.49
NM_001130005	1.61	1.06	2.30	1.61
NM_001308373	22.36	22.75	15.07	22.14
NM_006897	4.71	4.32	4.16	4.68
NM_181466	9.00	6.04	10.19	8.50
NM_001265610	0.36	0.35	0.30	0.23
NM_001806	6.90	7.92	8.61	6.85
NM_005773	1.19	1.48	1.12	1.15
NM_138451	0	0.74	0.33	0.76
NM_001290078	0	0	0.01	0.07
NM_004645	13.57	12.43	12.75	13.10
NM_006622	260.51	328.62	214.44	273.14
NM_001201475	1.40	1.03	2.12	2.24
NM_018147	1.65	0.90	2.20	0.81
NM_004973	5.67	6.37	4.70	4.87
NM_024616	5.26	5.23	5.86	4.96
NM_138349	8.44	8.73	6.18	10.38
NM_001278539	0.03	0.06	0.03	0.10
NM_018193	0.97	0.37	0.29	0.98
NM_001160301	0.85	2.45	1.76	1.43
NM_017613	12.66	11.80	13.09	14.33
NM_033119	0.08	0.12	0.11	0.08
NM_183372	1.13	2.06	1.07	1.19
NM_022068	0.68	0.83	0.90	0.78
NM_001297565	28.81	31.96	31.92	33.28
NM_001040134	0.01	0.02	0	0
NM_001271825	0.16	0.47	0.62	0.45
NM_017743	0.15	0	0.36	0.13
NM_152442	0	0	0	0.03
NM_013270	0	0.03	0	0
NM_001288836	0.21	0.46	0.17	0.22
NM_001305009	0.06	0.03	0.04	0.15
NM_001281732	1.13	1.32	0.89	0.83
NM_001159673	12.20	14.87	16.51	11.68
NM_182775	0	0	0.03	0
NM_006221	59.42	50.02	49.52	60.15
NM_021003	3.21	4.59	3.48	3.62
NM_001127212	52.57	47.53	54.80	60.13
NM_001013842	3.32	1.11	1.34	2.29
NM_198889	1.97	2.47	2.11	2.85
NM_001297713	0	0	0.07	0.13
NM_017514	0.76	0.77	0.56	0.68
NM_001271711	0.12	0.05	0.09	0.17
NM_001024679	0	0	0	0.09
NM_001135768	4.60	3.97	4.52	3.18
NM_001032999	0.70	0.46	0.48	0.33
NM_001198901	0.41	0.86	0.80	0.46
NM_006150	0.62	0.62	0.47	0.42
NM_177948	0.13	0.20	0.08	0.04
NM_005622	0.10	0.06	0.02	0.21
NM_170754	6.69	6.19	4.58	6.33
NM_001079804	1.86	1.28	1.60	2.05
NM_020382	11.53	10.06	10.21	9.99
NM_001170793	0	0	0.06	0.05
NM_000997	550.73	526.13	562.75	556.61
NM_001127229	29.52	30.98	24.96	35.09
NM_025184	0	0.01	0.01	0.03
NM_001297698	0	0.01	0.02	0.02
NM_001301647	0	0.11	0	0
NM_001286270	0.23	0.05	0.19	0.02
NM_002814	39.79	38.65	36.06	40.49
NM_001220496	0.12	0.11	0	0
NM_001243645	0.88	0.51	0.87	0.95
NM_001198671	1.58	0.98	2.11	1.51
NM_015545	3.50	3.02	3.95	3.20
NM_015906	4.42	7.41	4.90	4.99
NM_001098783	0.83	1.65	1.06	1.40
NM_015017	0.13	0	0	0
NM_003916	20.00	28.33	21.26	23.18
NM_014322	2.38	2.17	1.51	2.43
NM_001130041	0.61	0.58	0.56	0.73
NM_012423	2636.33	2709.50	2676.07	2785.33
NM_152868	0.10	0	0	0
NM_024113	5.00	4.65	3.55	3.60
NM_012454	0.16	0.15	0.13	0.19
NM_004452	0.03	0.04	0.01	0.04
NM_001145149	1.20	1.18	0.49	0.52
NM_001284316	0.36	0.07	0	0.21
NM_005093	0.14	0.28	0.05	0.35
NM_001040185	3.42	4.15	5.03	4.04
NM_001001410	24.62	20.19	22.30	23.44
NM_015559	0.55	0.64	0.43	0.48
NM_001282972	3.22	2.49	2.92	2.87
NM_001459	0.18	0.44	0	0.68
NM_145257	5.50	5.07	4.86	5.51
NM_001291504	0.26	0.40	0.15	0.07
NM_001289394	0.09	0.19	0	0
NM_000305	38.61	45.69	44.51	42.95
NM_000110	12.05	13.65	11.11	12.52
NM_001172774	1.54	1.87	2.24	2.43
NM_003930	14.52	19.66	13.77	16.53
NM_001105563	0.16	0.13	0.16	0.05
NM_001163213	0.14	0.55	0.25	0
NM_001317200	2.10	5.62	4.84	3.73
NM_005591	5.77	6.46	5.79	5.71
NM_001134655	0	0	0	0.32
NM_001001557	0.04	0.05	0.02	0.03
NM_001287483	0.09	0.39	0.09	0.38
NM_001289978	0	0	0.06	0.22
NM_001286129	0	0.24	0	0
NM_001308470	0	0	0.06	0
NM_006292	43.37	45.80	39.31	42.39
NM_001134665	1.84	2.39	2.51	2.18
NM_001029	508.74	476.80	554.98	600.59
NM_001144037	0.32	0.26	0.18	0.26
NM_147193	0.17	0.22	0.21	0.14
NM_001144879	1.47	1.95	0.75	1.81
NM_004319	0.04	0.04	0.04	0.02
NM_001243788	2.58	0.45	0.52	1.53
NM_138340	1.10	2.44	1.80	1.89
NM_024612	23.32	27.07	23.11	25.91
NM_001145713	0.67	0.41	0.27	0.66
NM_001267597	0.58	0	0.74	0.75
NM_000327	1.45	1.57	1.66	1.81
NM_001001957	0.62	0.66	0.59	0.56
NM_014681	4.18	3.00	3.27	3.29
NM_001204173	0.35	0.52	0.45	0.71
NM_001243137	8.71	10.01	12.16	10.16
NM_175075	1.47	2.31	1.21	1.60
NM_005195	4.05	7.64	2.71	4.95
NM_080753	0	0.05	0	0
NM_001278530	0	0.01	0	0
NM_001131009	0.74	0	0.25	0.29
NM_002754	0.18	0.09	0.12	0.09
NM_021962	0.15	0.16	0.16	0.38
NM_003540	0	0.08	0.07	0.31
NM_181356	0.05	0.02	0	0
NM_000876	13.78	14.13	11.61	12.25
NM_001130148	0.86	0.35	0.62	0.75
NM_016499	3.50	2.68	2.97	2.91
NM_001201583	0	0.01	0	0.01
NM_001311201	1.52	1.91	1.21	1.55
NM_020912	7.64	8.73	5.35	8.10
NM_145316	0.01	0	0	0.11
NM_033112	58.72	48.70	68.62	55.42
NM_001381	16.56	20.07	9.65	14.42
NM_145725	3.81	3.19	4.39	3.28
NM_153368	0.01	0	0	0.04
NM_003496	3.18	2.96	2.83	2.85
NM_006024	3.56	5.45	4.11	4.06
NM_001177651	2.83	2.29	3.52	2.62
NM_001282772	21.28	19.06	24.46	20.83
NM_001206709	0.33	0.36	0.69	0
NM_016506	0.67	0.64	0.51	1.06
NM_183360	0.21	0.56	0.17	0.06
NM_025099	1.82	1.26	1.08	1.32
NM_001320	79.79	68.46	72.99	81.55
NM_173561	0.19	0.06	0.12	0.17
NM_006345	36.17	45.12	39.05	40.38
NM_015918	26.46	23.86	30.96	31.23
NM_002461	21.11	15.84	13.35	16.56
NM_181307	2.42	1.49	2.37	1.81
NM_031243	2.66	4.21	2.78	3.07
NM_004612	10.71	13.45	12.44	11.76
NM_001127215	0.51	0	0.62	0
NM_001145358	0.90	0.53	0	0.76
NM_001256277	10.08	14.66	7.20	11.64
NM_001024649	13.62	15.97	12.66	12.77
NM_001025390	0.92	1.51	1.50	1.53
NM_001033087	0.01	0.01	0.01	0.02
NM_016618	9.34	13.62	8.89	13.53
NM_014223	12.59	10.34	12.06	12.39
NM_001242406	0	0.10	0.05	0
NM_000259	2.46	2.17	1.87	1.76
NM_001270771	0	0.04	0.03	0.08
NM_001318065	0.08	0.03	0.32	0.05
NM_001012331	0.17	0.26	0.14	0
NM_020960	5.28	5.63	4.87	4.90
NM_004401	32.48	28.69	26.52	31.51
NM_001079528	0.06	0.04	0.06	0.06
NM_001014442	0	0	0.15	0
NM_016567	9.79	10.40	12.64	11.74
NM_014191	0	0.08	0	0.08
NM_145159	0.02	0.04	0.01	0
NM_005063	84.37	81.75	57.65	61.87
NM_152416	4.32	4.46	5.50	4.61
NM_001915	2.97	2.51	2.61	2.47
NM_001145672	0	0.25	0	0.08
NM_022913	13.99	18.39	12.32	13.60
NM_001199053	1.65	0.86	1.66	1.75
NM_007156	0.84	0.78	0.73	0.74
NM_015453	10.22	9.97	9.77	9.17
NM_001256588	0.09	0.03	0.01	0.01
NM_019903	4.64	3.68	3.49	4.82
NM_002023	0	0	0	0.01
NM_134425	0.02	0.03	0.03	0.03
NM_005402	13.17	15.93	11.58	11.74
NM_001077365	2.30	1.80	1.60	2.07
NM_000026	87.05	76.03	107.55	97.00
NM_005873	0.34	0.48	0.12	0.50
NM_198973	2.39	2.26	2.14	1.90
NM_024844	17.92	14.41	20.08	18.17
NM_015143	40.56	40.39	35.09	37.83
NM_006884	0.96	1.73	0.97	1.55
NM_194455	1.44	0.79	0.89	0.70
NM_017919	4.09	4.35	4.09	4.31
NM_004727	0	0	0.01	0
NM_032226	6.45	7.38	6.29	6.52
NM_001282652	0.04	0.09	0.11	0.02
NM_178820	0.05	0.02	0	0.03
NM_138410	28.61	26.57	17.01	21.00
NM_014743	0.16	0.13	0.22	0.21
NM_001029863	9.45	14.39	6.80	11.85
NM_001300950	1.86	2.67	2.98	2.67
NM_002350	1.44	2.33	2.36	2.20
NM_001300965	0.89	2.16	2.09	3.27
NM_002300	378.48	391.88	417.86	414.18
NM_001172691	0	0.05	0.10	0
NM_001282499	0.27	0.27	0.56	0.46
NM_001031835	2.89	3.59	2.46	3.11
NM_017560	0.21	0.31	0.15	0.26
NM_030907	1.88	2.12	1.45	2.05
NM_001024611	0.09	0.08	0.12	0.07
NM_001168271	0	0.25	0.18	0.24
NM_018386	6.58	5.87	6.45	7.12
NM_145046	0.03	0.05	0	0.03
NM_001199723	0	0.13	0	0.06
NM_001308122	0	0	0.22	0
NM_001172303	4.39	4.80	5.42	5.63
NM_015296	0.45	0.49	0.39	0.21
NM_001198957	0.31	0.55	0.73	1.20
NM_001024736	16.08	11.87	14.23	14.51
NM_003849	57.65	60.36	63.04	66.74
NM_018401	0.04	0.06	0.03	0.03
NM_018124	16.88	12.59	16.54	17.30
NM_001166102	1.91	1.85	1.44	1.28
NM_001197216	0.08	0	0	0.11
NM_001144030	0	0.30	0	0
NM_001276697	0.09	0	0	0
NM_001099669	0.13	0.13	0.39	0.37
NM_005781	2.74	2.91	2.46	2.44
NM_001242852	0.10	0.05	0.12	0.47
NM_001165412	4.99	4.43	5.71	4.65
NM_001004051	3.56	5.33	3.73	4.30
NM_000935	10.07	25.89	14.59	17.21
NM_024644	0.13	0.10	0.07	0.08
NM_052889	0.19	0.53	0.50	0.50
NM_199053	0.92	0.47	0	0.19
NM_001278303	0.93	0.48	0.48	0.08
NM_001139468	0	0.27	0	0
NM_001287215	0	0.14	0	0.36
NM_001072	0.01	0	0	0
NM_001145079	0.01	0.03	0.01	0.02
NM_006164	6.13	9.81	6.18	6.65
NM_001316363	0.61	1.23	1.04	0.41
NM_006106	2.85	4.07	2.06	3.51
NM_152718	0.10	0.11	0.08	0.02
NM_001305203	0.54	0.46	0.42	0.39
NM_025248	0	0.03	0.01	0.02
NM_018176	0.07	0.06	0.06	0.10
NM_001003398	0.13	0.16	0.42	0
NM_001300824	0.51	0.37	0.26	0
NM_020662	1.99	2.16	2.99	1.68
NM_016055	28.29	26.17	31.50	29.63
NM_001042385	0	0.10	0.04	0
NM_001306190	0.30	0.43	0.21	0.45
NM_001205029	1.00	0.55	0.98	0.67
NM_001282783	1.92	1.82	1.77	2.10
NM_018940	0.05	0.02	0.04	0.02
NM_178328	0	0.01	0	0
NM_001201476	0	0	0	0.10
NM_194302	0	0.01	0	0
NM_014759	0.82	0.98	0.97	0.91
NM_006109	39.56	33.55	37.93	39.14
NM_002436	6.01	6.09	5.63	6.67
NM_194318	11.86	13.37	13.91	13.36
NM_007150	0	0	0	0.14
NM_001009924	0.18	0.31	0.14	0.21
NM_001258277	7.42	10.22	8.14	8.52
NM_012090	1.15	0.13	0.41	0
NM_001249	0.96	1.32	1.30	1.28
NM_001160423	0.06	0	0	0
NM_052850	65.88	63.92	59.63	65.89
NM_152564	1.32	1.29	1.07	0.94
NM_022902	12.15	15.62	13.56	11.97
NM_001040454	2.44	2.20	1.25	0.98
NM_153486	0	0	0.04	0.18
NM_030809	4.64	4.41	5.15	5.16
NM_021603	0	0.12	0	0
NM_032737	66.53	50.44	61.28	62.36
NM_001040428	3.08	2.98	2.02	2.20
NM_030567	0.15	0	0	0
NM_001172679	1.05	0.63	0.63	0.69
NM_173215	1.05	1.43	1.24	1.28
NM_001135699	11.75	13.85	12.13	13.38
NM_017714	3.54	4.06	5.67	4.39
NM_016459	0	0	0	0.05
NM_032343	11.46	9.80	9.63	11.66
NM_001308392	0.91	1.41	0.69	1.08
NM_022034	0.38	0.41	0.53	0.45
NM_004712	43.49	37.19	41.73	39.76
NM_031450	3.78	3.61	2.50	4.00
NM_012199	0.87	1.34	1.19	1.40
NM_001271684	0	0.12	0.24	0.25
NM_001166359	0.35	0.08	0.09	0
NM_002067	9.65	8.12	7.54	8.18
NM_001173476	3.33	2.65	1.97	2.71
NM_012110	13.89	17.56	12.04	13.31
NM_001174157	0	0.16	0.14	0.40
NM_017931	6.63	5.62	7.87	7.36
NM_001083600	0.74	0.20	0.50	0.43
NM_001172687	0.40	0.53	0.91	0.26
NM_001031712	14.46	16.57	13.16	14.50
NM_003661	2.34	3.01	2.65	2.96
NM_001278636	0	0.41	0.38	0
NM_005830	25.97	33.21	27.66	29.30
NM_003078	0.33	2.23	1.01	1.38
NM_173073	2.22	0.97	2.80	2.01
NM_014039	0.15	0.13	0.05	0.12
NM_032364	27.62	25.47	26.77	26.58
NM_016042	21.34	20.48	21.61	21.28
NM_015986	11.55	9.80	10.83	11.02
NM_001079872	12.06	18.16	11.55	12.25
NM_138356	0.15	0.20	0.20	0.14
NM_021784	0.43	0.28	0.25	0.40
NM_001174150	2.36	3.03	2.86	2.47
NM_001287497	0.07	0	0.10	0.06
NM_022776	8.32	9.49	10.02	8.86
NM_145321	0.07	0	0	0.28
NM_001302680	0.04	0.01	0	0
NM_145017	0.20	0	0	0.17
NM_002938	20.66	18.46	22.16	20.73
NM_003327	0.06	0.20	0.16	0.12
NM_001171093	8.09	7.43	6.65	7.40
NM_001145664	4.22	3.85	3.98	4.73
NM_007358	6.25	6.28	7.51	7.28
NM_006613	0.10	0.02	0.10	0.03
NM_001288773	0	0.01	0	0
NM_001280798	0.02	0	0.02	0
NM_024869	0.04	0.09	0.01	0.04
NM_178127	0.01	0	0	0.01
NM_022743	0.22	0.20	0.47	1.00
NM_001002901	0	0.10	0.61	0
NM_002061	7.99	11.56	9.15	7.69
NM_006114	29.81	4.84	39.31	38.23
NM_198798	1.51	1.69	1.61	1.70
NM_001077657	0	0.01	0.01	0.01
NM_032154	0.31	0.06	0.43	0.15
NM_001145512	0	0	0	0.02
NM_174952	0.02	0.20	0	0.05
NM_001317122	0.87	1.34	1.19	1.40
NM_032194	13.61	14.17	19.97	14.52
NM_001317079	0.51	0.73	1.59	1.63
NM_001251987	0	0.01	0	0.01
NM_199478	0.05	0.05	0.05	0.07
NM_002768	21.51	20.11	22.83	22.28
NM_198320	0.03	0	0.02	0
NM_015343	0	0	0	0.20
NM_000632	0.04	0.11	0	0.12
NM_001030055	11.16	17.08	12.57	11.95
NM_080830	0	0.12	0	0
NM_032788	0.25	0.33	0.21	0.18
NM_172197	0.11	0.06	0	0
NM_001289936	0.36	0	0.12	0
NM_014465	0.06	0.03	0.09	0.09
NM_001167947	5.68	5.23	3.62	4.68
NM_005098	0.91	1.98	1.27	1.02
NM_032860	16.74	17.36	23.60	17.43
NM_001174065	0.70	0.75	1.58	1.34
NM_016823	13.38	11.09	14.67	13.26
NM_001311	0.31	0.37	0.50	0.42
NM_172364	4.63	4.86	5.07	4.67
NM_001018074	0	0	0	0.53
NM_023922	0.63	1.00	0.73	0.91
NM_001128324	0	0.16	0.18	0.10
NM_001202545	0	0.13	0.04	0.03
NM_198486	20.22	18.20	22.46	22.52
NM_003981	32.49	27.10	32.97	33.18
NM_015667	0.01	0.01	0	0
NM_175721	0.06	0	0	0
NM_000988	1059.86	1112.83	1154.60	1212.13
NM_000415	0.07	0.08	0.09	0.13
NM_173076	0	0.12	0.04	0.05
NM_001271440	0.48	0.79	0.56	0.73
NM_001282915	1.07	2.13	1.97	1.90
NM_014384	8.48	12.09	12.40	8.88
NM_032199	1.27	1.93	1.48	1.52
NM_001290212	0.48	0.62	0.29	0.29
NM_144568	1.10	1.75	1.02	2.13
NM_005542	35.18	32.51	17.10	33.94
NM_054024	0.19	0.40	0.17	0.25
NM_020145	20.52	18.11	19.11	19.44
NM_144651	0.02	0.06	0.04	0.01
NM_001197222	0	0	0.02	0
NM_001282310	0	0.02	0	0.01
NM_024828	10.39	13.95	10.95	10.13
NM_134261	0.13	0.29	0.19	0.22
NM_031232	1.44	1.15	1.14	1.06
NM_024491	2.53	2.78	3.43	1.85
NM_017519	1.81	1.78	1.32	1.38
NM_001308203	0	0.01	0	0.01
NM_198977	1.79	1.04	0.25	1.61
NM_001171204	0.90	0.66	0.21	0.71
NM_001306212	0.44	0.43	0.42	0.53
NM_014835	0.07	0.03	0.18	0.03
NM_000090	0	0.01	0	0
NM_001190242	1.63	2.85	3.34	2.42
NM_005012	0.98	1.50	1.35	1.25
NM_133642	0.06	0	0.05	0.09
NM_177983	90.07	73.52	90.18	87.28
NM_015717	0	0	0	0.01
NM_018273	0.54	0.42	0.39	0.49
NM_001170544	12.18	10.04	14.70	11.75
NM_198993	0	0.01	0	0.01
NM_005252	0.53	0.73	0.50	0.65
NM_001958	46.21	45.92	35.76	43.21
NM_001281748	0	0	0	0.03
NM_001199216	0.01	0.01	0.01	0.03
NM_001127699	0	0	0.02	0
NM_206824	5.24	4.88	3.54	5.44
NM_203295	0.14	0	0	0.08
NM_018296	0	0.02	0	0
NM_001286423	0	0.19	0.46	0.35
NM_005568	1.38	1.26	1.17	1.42
NM_198920	1.94	2.26	3.35	2.75
NM_007108	169.79	173.99	186.24	179.93
NM_152925	42.54	39.21	31.78	38.64
NM_001164246	0.39	0.49	0.63	0.14
NM_001161443	0	0.12	0	0.11
NM_001145207	2.25	2.70	2.90	2.16
NM_001247996	0.25	0.10	0.50	0.36
NM_001270449	4.57	6.12	3.94	5.22
NM_183237	2.55	2.83	3.57	2.76
NM_001098800	0.02	0	0.06	0
NM_001204863	0.66	0.52	0.51	0.58
NM_147150	2.32	2.88	1.49	0.82
NM_001317338	0.12	0.14	0.06	0.25
NM_001286827	0.03	0	0	0
NM_001001790	128.45	126.56	175.63	149.12
NM_001282721	0.45	0.53	0.58	0.93
NM_003481	47.84	39.20	44.26	43.68
NM_015414	61.97	53.90	61.02	67.92
NM_002088	0	0.02	0	0.01
NM_001034957	0.07	0.10	0	0.28
NM_000923	0	0	0	0.03
NM_021645	3.92	3.82	4.89	3.93
NM_017510	50.11	54.32	53.72	56.97
NM_001303458	4.61	4.69	4.55	4.53
[truncated: 28,699 more rows]
